# Supplementary material for: Global Profiling of Carbohydrate Active Enzymes in Human Gut Microbiome
Source: PLoS One. 2015 Nov 6;10(11):e0142038. doi: 10.1371/journal.pone.0142038 (PMC4636310; doi:10.1371/journal.pone.0142038)
Supplement: S3 Table — (XLSX) [file pone.0142038.s008.xlsx]

## Sheet: Sheet1
	Compared Groups		GH/PL family	Overabundant group	Putative functions	Substrate Catergory
	Malawi China		GH92	C	exo-acting α-mannosidases	Animal
			GH105	C	unsaturated rhamnogalacturonyl hydrolase	Animal
			GH2	C	β-galactosidase (EC 3.2.1.23) ; β-mannosidase (EC 3.2.1.25); β-glucuronidase (EC 3.2.1.31); mannosylglycoprotein endo-β-mannosidase (EC 3.2.1.152); exo-β-glucosaminidase (EC 3.2.1.165)	Animal,Plant
			GH28	C	polygalacturonase (EC 3.2.1.15); exo-polygalacturonase (EC 3.2.1.67); exo-polygalacturonosidase (EC 3.2.1.82); rhamnogalacturonase (EC 3.2.1.171); rhamnogalacturonan α-1,2-galacturonohydrolase (EC 3.2.1.173); rhamnogalacturonan α-L-rhamnopyranohydrolase (EC 3.2.1.174); endo-xylogalacturonan hydrolase (EC 3.2.1.-)	Plant
			GH78	C	α-L-rhamnosidase (EC 3.2.1.40)	Plant
			GH97	C	glucoamylase (EC 3.2.1.3); α-glucosidase (EC 3.2.1.20); α-galactosidase (EC 3.2.1.22)	Unclassified
			GH43	C	β-xylosidase (EC 3.2.1.37); α-L-arabinofuranosidase (EC 3.2.1.55); arabinanase (EC 3.2.1.99); xylanase (EC 3.2.1.8); galactan 1,3-β-galactosidase (EC 3.2.1.145); α-1,2-L-arabinofuranosidase (EC 3.2.1.-); exo-α-1,5-L-arabinofuranosidase (EC 3.2.1.-); [inverting] exo-α-1,5-L-arabinanase (EC 3.2.1.-); β-1,3-xylosidase (EC 3.2.1.-)	Plant
			GH13	M	α-amylase (EC 3.2.1.1); pullulanase (EC 3.2.1.41); cyclomaltodextrin glucanotransferase (EC 2.4.1.19); cyclomaltodextrinase (EC 3.2.1.54); trehalose-6-phosphate hydrolase (EC 3.2.1.93); oligo-α-glucosidase (EC 3.2.1.10); maltogenic amylase (EC 3.2.1.133); neopullulanase (EC 3.2.1.135); α-glucosidase (EC 3.2.1.20); maltotetraose-forming α-amylase (EC 3.2.1.60); isoamylase (EC 3.2.1.68); glucodextr…	Starch/Glycogen
			GH77	M	amylomaltase or 4-α-glucanotransferase (EC 2.4.1.25)	Starch/Glycogen
			GH5	M	chitosanase (EC 3.2.1.132); β-mannosidase (EC 3.2.1.25); endo-β-1,4-glucanase / cellulase (EC 3.2.1.4); glucan β-1,3-glucosidase (EC 3.2.1.58); licheninase (EC 3.2.1.73); glucan endo-1,6-β-glucosidase (EC 3.2.1.75); mannan endo-β-1,4-mannosidase (EC 3.2.1.78); endo-β-1,4-xylanase (EC 3.2.1.8); cellulose β-1,4-cellobiosidase (EC 3.2.1.91); β-1,3-mannanase (EC 3.2.1.-); xyloglucan-specific endo-β-1…	Plant
			GH1	M	β-glucosidase (EC 3.2.1.21); β-galactosidase (EC 3.2.1.23); β-mannosidase (EC 3.2.1.25); β-glucuronidase (EC 3.2.1.31); β-xylosidase (EC 3.2.1.37); β-D-fucosidase (EC 3.2.1.38); phlorizin hydrolase (EC 3.2.1.62); exo-β-1,4-glucanase (EC 3.2.1.74); 6-phospho-β-galactosidase (EC 3.2.1.85); 6-phospho-β-glucosidase (EC 3.2.1.86); strictosidine β-glucosidase (EC 3.2.1.105); lactase (EC 3.2.1.108); amy…	Plant,Animal
			GH42	M	β-galactosidase (EC 3.2.1.23); α-L-arabinopyranosidase (EC 3.2.1.-)	Unclassified
			GH38	M	α-mannosidase (EC 3.2.1.24); mannosyl-oligosaccharide α-1,2-mannosidase (EC 3.2.1.113); mannosyl-oligosaccharide α-1,3-1,6-mannosidase (EC 3.2.1.114); α-2-O-mannosylglycerate hydrolase (EC 3.2.1.170); mannosyl-oligosaccharide α-1,3-mannosidase (EC 3.2.1.-)	Animal
	Malawi Venezuela		----	----	----------
	Malawi Spain		GH23	E	lysozyme type G (EC 3.2.1.17); peptidoglycan lyase (EC 4.2.2.n1) also known in the literature as peptidoglycan lytic transglycosylase; chitinase (EC 3.2.1.14)	Peptidoglycan
			GH92	E	mannosyl-oligosaccharide α-1,2-mannosidase (EC 3.2.1.113); mannosyl-oligosaccharide α-1,3-mannosidase (EC 3.2.1.-); mannosyl-oligosaccharide α-1,6-mannosidase (EC 3.2.1.-); α-mannosidase (EC 3.2.1.24); α-1,2-mannosidase (EC 3.2.1.-); α-1,3-mannosidase (EC 3.2.1.-); α-1,4-mannosidase (EC 3.2.1.-); mannosyl-1-phosphodiester α-1,P-mannosidase (EC 3.2.1.-)	Animal
			GH78	E	α-L-rhamnosidase (EC 3.2.1.40)	Plant
			GH2	E	β-galactosidase (EC 3.2.1.23) ; β-mannosidase (EC 3.2.1.25); β-glucuronidase (EC 3.2.1.31); mannosylglycoprotein endo-β-mannosidase (EC 3.2.1.152); exo-β-glucosaminidase (EC 3.2.1.165)	Plant, animal
			GH77	M	amylomaltase or 4-α-glucanotransferase (EC 2.4.1.25)	Starch/Glycogen
			GH13	M	α-amylase (EC 3.2.1.1); pullulanase (EC 3.2.1.41); cyclomaltodextrin glucanotransferase (EC 2.4.1.19); cyclomaltodextrinase (EC 3.2.1.54); trehalose-6-phosphate hydrolase (EC 3.2.1.93); oligo-α-glucosidase (EC 3.2.1.10); maltogenic amylase (EC 3.2.1.133); neopullulanase (EC 3.2.1.135); α-glucosidase (EC 3.2.1.20); maltotetraose-forming α-amylase (EC 3.2.1.60); isoamylase (EC 3.2.1.68); glucodextr…	Starch/Glycogen
			GH42	M	β-galactosidase (EC 3.2.1.23); α-L-arabinopyranosidase (EC 3.2.1.-)	Unclassified
			GH38	M	α-mannosidase (EC 3.2.1.24); mannosyl-oligosaccharide α-1,2-mannosidase (EC 3.2.1.113); mannosyl-oligosaccharide α-1,3-1,6-mannosidase (EC 3.2.1.114); α-2-O-mannosylglycerate hydrolase (EC 3.2.1.170); mannosyl-oligosaccharide α-1,3-mannosidase (EC 3.2.1.-)	Animal
	Malawi USA		GH92	U	mannosyl-oligosaccharide α-1,2-mannosidase (EC 3.2.1.113); mannosyl-oligosaccharide α-1,3-mannosidase (EC 3.2.1.-); mannosyl-oligosaccharide α-1,6-mannosidase (EC 3.2.1.-); α-mannosidase (EC 3.2.1.24); α-1,2-mannosidase (EC 3.2.1.-); α-1,3-mannosidase (EC 3.2.1.-); α-1,4-mannosidase (EC 3.2.1.-); mannosyl-1-phosphodiester α-1,P-mannosidase (EC 3.2.1.-)	Animal
			GH2	U	β-galactosidase (EC 3.2.1.23) ; β-mannosidase (EC 3.2.1.25); β-glucuronidase (EC 3.2.1.31); mannosylglycoprotein endo-β-mannosidase (EC 3.2.1.152); exo-β-glucosaminidase (EC 3.2.1.165)	Plant, animal
			GH23	U	lysozyme type G (EC 3.2.1.17); peptidoglycan lyase (EC 4.2.2.n1) also known in the literature as peptidoglycan lytic transglycosylase; chitinase (EC 3.2.1.14)	Peptidoglycan
			GH78	U	α-L-rhamnosidase (EC 3.2.1.40)	Plant
			GH13	M	α-amylase (EC 3.2.1.1); pullulanase (EC 3.2.1.41); cyclomaltodextrin glucanotransferase (EC 2.4.1.19); cyclomaltodextrinase (EC 3.2.1.54); trehalose-6-phosphate hydrolase (EC 3.2.1.93); oligo-α-glucosidase (EC 3.2.1.10); maltogenic amylase (EC 3.2.1.133); neopullulanase (EC 3.2.1.135); α-glucosidase (EC 3.2.1.20); maltotetraose-forming α-amylase (EC 3.2.1.60); isoamylase (EC 3.2.1.68); glucodextr…	Starch/Glycogen
			GH38	M	α-mannosidase (EC 3.2.1.24); mannosyl-oligosaccharide α-1,2-mannosidase (EC 3.2.1.113); mannosyl-oligosaccharide α-1,3-1,6-mannosidase (EC 3.2.1.114); α-2-O-mannosylglycerate hydrolase (EC 3.2.1.170); mannosyl-oligosaccharide α-1,3-mannosidase (EC 3.2.1.-)	Animal
			GH42	M	β-galactosidase (EC 3.2.1.23); α-L-arabinopyranosidase (EC 3.2.1.-)	Unclassified
			GH77	M	amylomaltase or 4-α-glucanotransferase (EC 2.4.1.25)	Starch/Glycogen
	Malawi Denmark		GH92	D	mannosyl-oligosaccharide α-1,2-mannosidase (EC 3.2.1.113); mannosyl-oligosaccharide α-1,3-mannosidase (EC 3.2.1.-); mannosyl-oligosaccharide α-1,6-mannosidase (EC 3.2.1.-); α-mannosidase (EC 3.2.1.24); α-1,2-mannosidase (EC 3.2.1.-); α-1,3-mannosidase (EC 3.2.1.-); α-1,4-mannosidase (EC 3.2.1.-); mannosyl-1-phosphodiester α-1,P-mannosidase (EC 3.2.1.-)	Animal
			GH78	D	α-L-rhamnosidase (EC 3.2.1.40)	Plant
			GH2	D	β-galactosidase (EC 3.2.1.23) ; β-mannosidase (EC 3.2.1.25); β-glucuronidase (EC 3.2.1.31); mannosylglycoprotein endo-β-mannosidase (EC 3.2.1.152); exo-β-glucosaminidase (EC 3.2.1.165)	Plant,animal
			GH13	M	α-amylase (EC 3.2.1.1); pullulanase (EC 3.2.1.41); cyclomaltodextrin glucanotransferase (EC 2.4.1.19); cyclomaltodextrinase (EC 3.2.1.54); trehalose-6-phosphate hydrolase (EC 3.2.1.93); oligo-α-glucosidase (EC 3.2.1.10); maltogenic amylase (EC 3.2.1.133); neopullulanase (EC 3.2.1.135); α-glucosidase (EC 3.2.1.20); maltotetraose-forming α-amylase (EC 3.2.1.60); isoamylase (EC 3.2.1.68); glucodextr…	Starch/Glycogen
			GH77	M	amylomaltase or 4-α-glucanotransferase (EC 2.4.1.25)	Starch/Glycogen
			GH42	M	β-galactosidase (EC 3.2.1.23); α-L-arabinopyranosidase (EC 3.2.1.-)	Unclassified
			GH38	M	α-mannosidase (EC 3.2.1.24); mannosyl-oligosaccharide α-1,2-mannosidase (EC 3.2.1.113); mannosyl-oligosaccharide α-1,3-1,6-mannosidase (EC 3.2.1.114); α-2-O-mannosylglycerate hydrolase (EC 3.2.1.170); mannosyl-oligosaccharide α-1,3-mannosidase (EC 3.2.1.-)	Animal
	Denmark Spain		---	----	-----	--
	Denmark Venezuela		GH92	D	mannosyl-oligosaccharide α-1,2-mannosidase (EC 3.2.1.113); mannosyl-oligosaccharide α-1,3-mannosidase (EC 3.2.1.-); mannosyl-oligosaccharide α-1,6-mannosidase (EC 3.2.1.-); α-mannosidase (EC 3.2.1.24); α-1,2-mannosidase (EC 3.2.1.-); α-1,3-mannosidase (EC 3.2.1.-); α-1,4-mannosidase (EC 3.2.1.-); mannosyl-1-phosphodiester α-1,P-mannosidase (EC 3.2.1.-)	Animal
			GH42	V	β-galactosidase (EC 3.2.1.23); α-L-arabinopyranosidase (EC 3.2.1.-)	Unclassified
			GH33	V	sialidase or neuraminidase (EC 3.2.1.18);	Animal
	Denmark USA		GH13	D	α-amylase (EC 3.2.1.1); pullulanase (EC 3.2.1.41); cyclomaltodextrin glucanotransferase (EC 2.4.1.19); cyclomaltodextrinase (EC 3.2.1.54); trehalose-6-phosphate hydrolase (EC 3.2.1.93); oligo-α-glucosidase (EC 3.2.1.10); maltogenic amylase (EC 3.2.1.133); neopullulanase (EC 3.2.1.135); α-glucosidase (EC 3.2.1.20); maltotetraose-forming α-amylase (EC 3.2.1.60); isoamylase (EC 3.2.1.68); glucodextr…	Starch/Glycogen
	Denmark China		GH2	C	β-galactosidase (EC 3.2.1.23) ; β-mannosidase (EC 3.2.1.25); β-glucuronidase (EC 3.2.1.31); mannosylglycoprotein endo-β-mannosidase (EC 3.2.1.152); exo-β-glucosaminidase (EC 3.2.1.165)	Plant,Animal
			GH97	C	glucoamylase (EC 3.2.1.3); α-glucosidase (EC 3.2.1.20); α-galactosidase (EC 3.2.1.22)	Unclassified
			GH20	C	β-hexosaminidase (EC 3.2.1.52); lacto-N-biosidase (EC 3.2.1.140); β-1,6-N-acetylglucosaminidase) (EC 3.2.1.-); β-6-SO3-N-acetylglucosaminidase (EC 3.2.1.-)	Animal
			GH43	C	β-xylosidase (EC 3.2.1.37); α-L-arabinofuranosidase (EC 3.2.1.55); arabinanase (EC 3.2.1.99); xylanase (EC 3.2.1.8); galactan 1,3-β-galactosidase (EC 3.2.1.145); α-1,2-L-arabinofuranosidase (EC 3.2.1.-); exo-α-1,5-L-arabinofuranosidase (EC 3.2.1.-); [inverting] exo-α-1,5-L-arabinanase (EC 3.2.1.-); β-1,3-xylosidase (EC 3.2.1.-)	Plant
			GH92	C	mannosyl-oligosaccharide α-1,2-mannosidase (EC 3.2.1.113); mannosyl-oligosaccharide α-1,3-mannosidase (EC 3.2.1.-); mannosyl-oligosaccharide α-1,6-mannosidase (EC 3.2.1.-); α-mannosidase (EC 3.2.1.24); α-1,2-mannosidase (EC 3.2.1.-); α-1,3-mannosidase (EC 3.2.1.-); α-1,4-mannosidase (EC 3.2.1.-); mannosyl-1-phosphodiester α-1,P-mannosidase (EC 3.2.1.-)	Unclassified
			GH28	C	polygalacturonase (EC 3.2.1.15); exo-polygalacturonase (EC 3.2.1.67); exo-polygalacturonosidase (EC 3.2.1.82); rhamnogalacturonase (EC 3.2.1.171); rhamnogalacturonan α-1,2-galacturonohydrolase (EC 3.2.1.173); rhamnogalacturonan α-L-rhamnopyranohydrolase (EC 3.2.1.174); endo-xylogalacturonan hydrolase (EC 3.2.1.-)	Plant
			GH13	D	α-amylase (EC 3.2.1.1); pullulanase (EC 3.2.1.41); cyclomaltodextrin glucanotransferase (EC 2.4.1.19); cyclomaltodextrinase (EC 3.2.1.54); trehalose-6-phosphate hydrolase (EC 3.2.1.93); oligo-α-glucosidase (EC 3.2.1.10); maltogenic amylase (EC 3.2.1.133); neopullulanase (EC 3.2.1.135); α-glucosidase (EC 3.2.1.20); maltotetraose-forming α-amylase (EC 3.2.1.60); isoamylase (EC 3.2.1.68); glucodextr…	Starch/Glycogen
	Spain China		GH1	E	β-glucosidase (EC 3.2.1.21); β-galactosidase (EC 3.2.1.23); β-mannosidase (EC 3.2.1.25); β-glucuronidase (EC 3.2.1.31); β-xylosidase (EC 3.2.1.37); β-D-fucosidase (EC 3.2.1.38); phlorizin hydrolase (EC 3.2.1.62); exo-β-1,4-glucanase (EC 3.2.1.74); 6-phospho-β-galactosidase (EC 3.2.1.85); 6-phospho-β-glucosidase (EC 3.2.1.86); strictosidine β-glucosidase (EC 3.2.1.105); lactase (EC 3.2.1.108); amy…	Plant, animal
			GH13	E	α-amylase (EC 3.2.1.1); pullulanase (EC 3.2.1.41); cyclomaltodextrin glucanotransferase (EC 2.4.1.19); cyclomaltodextrinase (EC 3.2.1.54); trehalose-6-phosphate hydrolase (EC 3.2.1.93); oligo-α-glucosidase (EC 3.2.1.10); maltogenic amylase (EC 3.2.1.133); neopullulanase (EC 3.2.1.135); α-glucosidase (EC 3.2.1.20); maltotetraose-forming α-amylase (EC 3.2.1.60); isoamylase (EC 3.2.1.68); glucodextr…	Starch/Glycogen
			GH97	C	glucoamylase (EC 3.2.1.3); α-glucosidase (EC 3.2.1.20); α-galactosidase (EC 3.2.1.22)	Unclassified
			GH2	C	β-galactosidase (EC 3.2.1.23) ; β-mannosidase (EC 3.2.1.25); β-glucuronidase (EC 3.2.1.31); mannosylglycoprotein endo-β-mannosidase (EC 3.2.1.152); exo-β-glucosaminidase (EC 3.2.1.165)	Plant, animal
			GH43	C	β-xylosidase (EC 3.2.1.37); α-L-arabinofuranosidase (EC 3.2.1.55); arabinanase (EC 3.2.1.99); xylanase (EC 3.2.1.8); galactan 1,3-β-galactosidase (EC 3.2.1.145); α-1,2-L-arabinofuranosidase (EC 3.2.1.-); exo-α-1,5-L-arabinofuranosidase (EC 3.2.1.-); [inverting] exo-α-1,5-L-arabinanase (EC 3.2.1.-); β-1,3-xylosidase (EC 3.2.1.-)	Plant
			GH92	C	mannosyl-oligosaccharide α-1,2-mannosidase (EC 3.2.1.113); mannosyl-oligosaccharide α-1,3-mannosidase (EC 3.2.1.-); mannosyl-oligosaccharide α-1,6-mannosidase (EC 3.2.1.-); α-mannosidase (EC 3.2.1.24); α-1,2-mannosidase (EC 3.2.1.-); α-1,3-mannosidase (EC 3.2.1.-); α-1,4-mannosidase (EC 3.2.1.-); mannosyl-1-phosphodiester α-1,P-mannosidase (EC 3.2.1.-)	Unclassified
			GH28	C	polygalacturonase (EC 3.2.1.15); exo-polygalacturonase (EC 3.2.1.67); exo-polygalacturonosidase (EC 3.2.1.82); rhamnogalacturonase (EC 3.2.1.171); rhamnogalacturonan α-1,2-galacturonohydrolase (EC 3.2.1.173); rhamnogalacturonan α-L-rhamnopyranohydrolase (EC 3.2.1.174); endo-xylogalacturonan hydrolase (EC 3.2.1.-)	Plant
			GH20	C	β-hexosaminidase (EC 3.2.1.52); lacto-N-biosidase (EC 3.2.1.140); β-1,6-N-acetylglucosaminidase) (EC 3.2.1.-); β-6-SO3-N-acetylglucosaminidase (EC 3.2.1.-)	Animal
	Spain Venezuela		GH77	V	amylomaltase or 4-α-glucanotransferase (EC 2.4.1.25)	Starch/Glycogen
			GH92	E	mannosyl-oligosaccharide α-1,2-mannosidase (EC 3.2.1.113); mannosyl-oligosaccharide α-1,3-mannosidase (EC 3.2.1.-); mannosyl-oligosaccharide α-1,6-mannosidase (EC 3.2.1.-); α-mannosidase (EC 3.2.1.24); α-1,2-mannosidase (EC 3.2.1.-); α-1,3-mannosidase (EC 3.2.1.-); α-1,4-mannosidase (EC 3.2.1.-); mannosyl-1-phosphodiester α-1,P-mannosidase (EC 3.2.1.-)	Unclassified
	Spain USA		GH13	E	α-amylase (EC 3.2.1.1); pullulanase (EC 3.2.1.41); cyclomaltodextrin glucanotransferase (EC 2.4.1.19); cyclomaltodextrinase (EC 3.2.1.54); trehalose-6-phosphate hydrolase (EC 3.2.1.93); oligo-α-glucosidase (EC 3.2.1.10); maltogenic amylase (EC 3.2.1.133); neopullulanase (EC 3.2.1.135); α-glucosidase (EC 3.2.1.20); maltotetraose-forming α-amylase (EC 3.2.1.60); isoamylase (EC 3.2.1.68); glucodextr…	Starch/Glycogen
	Venezuela USA		GH78	V	α-L-rhamnosidase (EC 3.2.1.40)	Plant
			GH77	V	amylomaltase or 4-α-glucanotransferase (EC 2.4.1.25)	Starch/Glycogen
			GH13	V	α-amylase (EC 3.2.1.1); pullulanase (EC 3.2.1.41); cyclomaltodextrin glucanotransferase (EC 2.4.1.19); cyclomaltodextrinase (EC 3.2.1.54); trehalose-6-phosphate hydrolase (EC 3.2.1.93); oligo-α-glucosidase (EC 3.2.1.10); maltogenic amylase (EC 3.2.1.133); neopullulanase (EC 3.2.1.135); α-glucosidase (EC 3.2.1.20); maltotetraose-forming α-amylase (EC 3.2.1.60); isoamylase (EC 3.2.1.68); glucodextr…	Starch/Glycogen
			GH42	V	β-galactosidase (EC 3.2.1.23); α-L-arabinopyranosidase (EC 3.2.1.-)	Unclassified
			GH92	U	mannosyl-oligosaccharide α-1,2-mannosidase (EC 3.2.1.113); mannosyl-oligosaccharide α-1,3-mannosidase (EC 3.2.1.-); mannosyl-oligosaccharide α-1,6-mannosidase (EC 3.2.1.-); α-mannosidase (EC 3.2.1.24); α-1,2-mannosidase (EC 3.2.1.-); α-1,3-mannosidase (EC 3.2.1.-); α-1,4-mannosidase (EC 3.2.1.-); mannosyl-1-phosphodiester α-1,P-mannosidase (EC 3.2.1.-)	Animal
	Venezuela China		GH105	C	unsaturated rhamnogalacturonyl hydrolase (EC 3.2.1.172)	Animal
			GH92	C	mannosyl-oligosaccharide α-1,2-mannosidase (EC 3.2.1.113); mannosyl-oligosaccharide α-1,3-mannosidase (EC 3.2.1.-); mannosyl-oligosaccharide α-1,6-mannosidase (EC 3.2.1.-); α-mannosidase (EC 3.2.1.24); α-1,2-mannosidase (EC 3.2.1.-); α-1,3-mannosidase (EC 3.2.1.-); α-1,4-mannosidase (EC 3.2.1.-); mannosyl-1-phosphodiester α-1,P-mannosidase (EC 3.2.1.-)	Animal
			GH28	C	polygalacturonase (EC 3.2.1.15); exo-polygalacturonase (EC 3.2.1.67); exo-polygalacturonosidase (EC 3.2.1.82); rhamnogalacturonase (EC 3.2.1.171); rhamnogalacturonan α-1,2-galacturonohydrolase (EC 3.2.1.173); rhamnogalacturonan α-L-rhamnopyranohydrolase (EC 3.2.1.174); endo-xylogalacturonan hydrolase (EC 3.2.1.-)	Plant
			GH97	C	glucoamylase (EC 3.2.1.3); α-glucosidase (EC 3.2.1.20); α-galactosidase (EC 3.2.1.22)	Unclassified
			GH43	C	β-xylosidase (EC 3.2.1.37); α-L-arabinofuranosidase (EC 3.2.1.55); arabinanase (EC 3.2.1.99); xylanase (EC 3.2.1.8); galactan 1,3-β-galactosidase (EC 3.2.1.145); α-1,2-L-arabinofuranosidase (EC 3.2.1.-); exo-α-1,5-L-arabinofuranosidase (EC 3.2.1.-); [inverting] exo-α-1,5-L-arabinanase (EC 3.2.1.-); β-1,3-xylosidase (EC 3.2.1.-)	Plant
			GH2	C	β-galactosidase (EC 3.2.1.23) ; β-mannosidase (EC 3.2.1.25); β-glucuronidase (EC 3.2.1.31); mannosylglycoprotein endo-β-mannosidase (EC 3.2.1.152); exo-β-glucosaminidase (EC 3.2.1.165)	Plant,animal
			GH13	V	α-amylase (EC 3.2.1.1); pullulanase (EC 3.2.1.41); cyclomaltodextrin glucanotransferase (EC 2.4.1.19); cyclomaltodextrinase (EC 3.2.1.54); trehalose-6-phosphate hydrolase (EC 3.2.1.93); oligo-α-glucosidase (EC 3.2.1.10); maltogenic amylase (EC 3.2.1.133); neopullulanase (EC 3.2.1.135); α-glucosidase (EC 3.2.1.20); maltotetraose-forming α-amylase (EC 3.2.1.60); isoamylase (EC 3.2.1.68); glucodextr…	Starch/Glycogen
			GH77	V	amylomaltase or 4-α-glucanotransferase (EC 2.4.1.25)	Starch/Glycogen
			GH42	V	β-galactosidase (EC 3.2.1.23); α-L-arabinopyranosidase (EC 3.2.1.-)	Unclassified
	China USA		GH97	C	glucoamylase (EC 3.2.1.3); α-glucosidase (EC 3.2.1.20); α-galactosidase (EC 3.2.1.22)	Unclassified
			GH29	C	α-L-fucosidase (EC 3.2.1.51); α-1,3/1,4-L-fucosidase (EC 3.2.1.111)	Plant, animal
			GH43	C	β-xylosidase (EC 3.2.1.37); α-L-arabinofuranosidase (EC 3.2.1.55); arabinanase (EC 3.2.1.99); xylanase (EC 3.2.1.8); galactan 1,3-β-galactosidase (EC 3.2.1.145); α-1,2-L-arabinofuranosidase (EC 3.2.1.-); exo-α-1,5-L-arabinofuranosidase (EC 3.2.1.-); [inverting] exo-α-1,5-L-arabinanase (EC 3.2.1.-); β-1,3-xylosidase (EC 3.2.1.-)	Plant
			GH2	C	β-galactosidase (EC 3.2.1.23) ; β-mannosidase (EC 3.2.1.25); β-glucuronidase (EC 3.2.1.31); mannosylglycoprotein endo-β-mannosidase (EC 3.2.1.152); exo-β-glucosaminidase (EC 3.2.1.165)	Plant,Animal
			GH13	U	α-amylase (EC 3.2.1.1); pullulanase (EC 3.2.1.41); cyclomaltodextrin glucanotransferase (EC 2.4.1.19); cyclomaltodextrinase (EC 3.2.1.54); trehalose-6-phosphate hydrolase (EC 3.2.1.93); oligo-α-glucosidase (EC 3.2.1.10); maltogenic amylase (EC 3.2.1.133); neopullulanase (EC 3.2.1.135); α-glucosidase (EC 3.2.1.20); maltotetraose-forming α-amylase (EC 3.2.1.60); isoamylase (EC 3.2.1.68); glucodextr…	Starch/Glycogen
