# Supplementary material for: Global Profiling of Carbohydrate Active Enzymes in Human Gut Microbiome
Source: PLoS One. 2015 Nov 6;10(11):e0142038. doi: 10.1371/journal.pone.0142038 (PMC4636310; doi:10.1371/journal.pone.0142038)
Supplement: S4 Table — (XLS) [file pone.0142038.s009.xls]

## Sheet: Sheet1
Metagenome_id	Nationality	Sex	Age(years)	BMI (Kg/m^2)	Reference	Download Link
AM-AD-10	US	NA	NA	NA	[1]	ftp://public-ftp.hmpdacc.org/HMASM/IDBA/SRS011302.fna.bz2
AM-AD-11	US	NA	NA	NA	[1]	ftp://public-ftp.hmpdacc.org/HMASM/IDBA/SRS011452.fna.bz2
AM-AD-12	US	NA	NA	NA	[1]	ftp://public-ftp.hmpdacc.org/HMASM/IDBA/SRS011529.fna.bz2
AM-AD-13	US	NA	NA	NA	[1]	ftp://public-ftp.hmpdacc.org/HMASM/IDBA/SRS013476.fna.bz2
AM-AD-14	US	NA	NA	NA	[1]	ftp://public-ftp.hmpdacc.org/HMASM/IDBA/SRS013521.fna.bz2
AM-AD-15	US	NA	NA	NA	[1]	ftp://public-ftp.hmpdacc.org/HMASM/IDBA/SRS011405.fna.bz2
AM-AD-16	US	NA	NA	NA	[1]	ftp://public-ftp.hmpdacc.org/HMASM/IDBA/SRS013687.fna.bz2
AM-AD-17	US	NA	NA	NA	[1]	ftp://public-ftp.hmpdacc.org/HMASM/IDBA/SRS013158.fna.bz2
AM-AD-18	US	NA	NA	NA	[1]	ftp://public-ftp.hmpdacc.org/HMASM/IDBA/SRS016989.fna.bz2
AM-AD-19	US	NA	NA	NA	[1]	ftp://public-ftp.hmpdacc.org/HMASM/IDBA/SRS017247.fna.bz2
AM-AD-20	US	NA	NA	NA	[1]	ftp://public-ftp.hmpdacc.org/HMASM/IDBA/SRS017103.fna.bz2
AM-AD-21	US	NA	NA	NA	[1]	ftp://public-ftp.hmpdacc.org/HMASM/IDBA/SRS013800.fna.bz2
AM-AD-22	US	NA	NA	NA	[1]	ftp://public-ftp.hmpdacc.org/HMASM/IDBA/SRS013215.fna.bz2
AM-AD-23	US	NA	NA	NA	[1]	ftp://public-ftp.hmpdacc.org/HMASM/IDBA/SRS016954.fna.bz2
AM-AD-24	US	NA	NA	NA	[1]	ftp://public-ftp.hmpdacc.org/HMASM/IDBA/SRS017307.fna.bz2
AM-AD-25	US	NA	NA	NA	[1]	ftp://public-ftp.hmpdacc.org/HMASM/IDBA/SRS011586.fna.bz2
AM-AD-26	US	NA	NA	NA	[1]	ftp://public-ftp.hmpdacc.org/HMASM/IDBA/SRS017191.fna.bz2
AM-AD-27	US	NA	NA	NA	[1]	ftp://public-ftp.hmpdacc.org/HMASM/IDBA/SRS016585.fna.bz2
AM-AD-28	US	NA	NA	NA	[1]	ftp://public-ftp.hmpdacc.org/HMASM/IDBA/SRS018133.fna.bz2
AM-AD-29	US	NA	NA	NA	[1]	ftp://public-ftp.hmpdacc.org/HMASM/IDBA/SRS018351.fna.bz2
AM-AD-3	US	NA	NA	NA	[1]	ftp://public-ftp.hmpdacc.org/HMASM/IDBA/SRS012273.fna.bz2
AM-AD-30	US	NA	NA	NA	[1]	ftp://public-ftp.hmpdacc.org/HMASM/IDBA/SRS018427.fna.bz2
AM-AD-31	US	NA	NA	NA	[1]	ftp://public-ftp.hmpdacc.org/HMASM/IDBA/SRS017433.fna.bz2
AM-AD-32	US	NA	NA	NA	[1]	ftp://public-ftp.hmpdacc.org/HMASM/IDBA/SRS018313.fna.bz2
AM-AD-33	US	NA	NA	NA	[1]	ftp://public-ftp.hmpdacc.org/HMASM/IDBA/SRS020233.fna.bz2
AM-AD-34	US	NA	NA	NA	[1]	ftp://public-ftp.hmpdacc.org/HMASM/IDBA/SRS016753.fna.bz2
AM-AD-35	US	NA	NA	NA	[1]	ftp://public-ftp.hmpdacc.org/HMASM/IDBA/SRS017521.fna.bz2
AM-AD-37	US	NA	NA	NA	[1]	ftp://public-ftp.hmpdacc.org/HMASM/IDBA/SRS017821.fna.bz2
AM-AD-38	US	NA	NA	NA	[1]	ftp://public-ftp.hmpdacc.org/HMASM/IDBA/SRS019968.fna.bz2
AM-AD-39	US	NA	NA	NA	[1]	ftp://public-ftp.hmpdacc.org/HMASM/IDBA/SRS020328.fna.bz2
AM-AD-4	US	NA	NA	NA	[1]	ftp://public-ftp.hmpdacc.org/HMASM/IDBA/SRS011061.fna.bz2
AM-AD-40	US	NA	NA	NA	[1]	ftp://public-ftp.hmpdacc.org/HMASM/IDBA/SRS020869.fna.bz2
AM-AD-41	US	NA	NA	NA	[1]	ftp://public-ftp.hmpdacc.org/HMASM/IDBA/SRS023346.fna.bz2
AM-AD-42	US	NA	NA	NA	[1]	ftp://public-ftp.hmpdacc.org/HMASM/IDBA/SRS054590.fna.bz2
AM-AD-43	US	NA	NA	NA	[1]	ftp://public-ftp.hmpdacc.org/HMASM/IDBA/SRS022713.fna.bz2
AM-AD-44	US	NA	NA	NA	[1]	ftp://public-ftp.hmpdacc.org/HMASM/IDBA/SRS045713.fna.bz2
AM-AD-45	US	NA	NA	NA	[1]	ftp://public-ftp.hmpdacc.org/HMASM/IDBA/SRS053335.fna.bz2
AM-AD-46	US	NA	NA	NA	[1]	ftp://public-ftp.hmpdacc.org/HMASM/IDBA/SRS043001.fna.bz2
AM-AD-47	US	NA	NA	NA	[1]	ftp://public-ftp.hmpdacc.org/HMASM/IDBA/SRS045004.fna.bz2
AM-AD-48	US	NA	NA	NA	[1]	ftp://public-ftp.hmpdacc.org/HMASM/IDBA/SRS022137.fna.bz2
AM-AD-49	US	NA	NA	NA	[1]	ftp://public-ftp.hmpdacc.org/HMASM/IDBA/SRS053398.fna.bz2
AM-AD-5	US	NA	NA	NA	[1]	ftp://public-ftp.hmpdacc.org/HMASM/IDBA/SRS011084.fna.bz2
AM-AD-50	US	NA	NA	NA	[1]	ftp://public-ftp.hmpdacc.org/HMASM/IDBA/SRS049900.fna.bz2
AM-AD-51	US	NA	NA	NA	[1]	ftp://public-ftp.hmpdacc.org/HMASM/IDBA/SRS052697.fna.bz2
AM-AD-52	US	NA	NA	NA	[1]	ftp://public-ftp.hmpdacc.org/HMASM/IDBA/SRS054956.fna.bz2
AM-AD-53	US	NA	NA	NA	[1]	ftp://public-ftp.hmpdacc.org/HMASM/IDBA/SRS013951.fna.bz2
AM-AD-54	US	NA	NA	NA	[1]	ftp://public-ftp.hmpdacc.org/HMASM/IDBA/SRS014287.fna.bz2
AM-AD-55	US	NA	NA	NA	[1]	ftp://public-ftp.hmpdacc.org/HMASM/IDBA/SRS014459.fna.bz2
AM-AD-56	US	NA	NA	NA	[1]	ftp://public-ftp.hmpdacc.org/HMASM/IDBA/SRS014235.fna.bz2
AM-AD-57	US	NA	NA	NA	[1]	ftp://public-ftp.hmpdacc.org/HMASM/IDBA/SRS015190.fna.bz2
AM-AD-58	US	NA	NA	NA	[1]	ftp://public-ftp.hmpdacc.org/HMASM/IDBA/SRS014313.fna.bz2
AM-AD-59	US	NA	NA	NA	[1]	ftp://public-ftp.hmpdacc.org/HMASM/IDBA/SRS014613.fna.bz2
AM-AD-6	US	NA	NA	NA	[1]	ftp://public-ftp.hmpdacc.org/HMASM/IDBA/SRS011134.fna.bz2
AM-AD-60	US	NA	NA	NA	[1]	ftp://public-ftp.hmpdacc.org/HMASM/IDBA/SRS014923.fna.bz2
AM-AD-61	US	NA	NA	NA	[1]	ftp://public-ftp.hmpdacc.org/HMASM/IDBA/SRS015133.fna.bz2
AM-AD-62	US	NA	NA	NA	[1]	ftp://public-ftp.hmpdacc.org/HMASM/IDBA/SRS014683.fna.bz2
AM-AD-63	US	NA	NA	NA	[1]	ftp://public-ftp.hmpdacc.org/HMASM/IDBA/SRS015264.fna.bz2
AM-AD-64	US	NA	NA	NA	[1]	ftp://public-ftp.hmpdacc.org/HMASM/IDBA/SRS015369.fna.bz2
AM-AD-65	US	NA	NA	NA	[1]	ftp://public-ftp.hmpdacc.org/HMASM/IDBA/SRS014979.fna.bz2
AM-AD-66	US	NA	NA	NA	[1]	ftp://public-ftp.hmpdacc.org/HMASM/IDBA/SRS015431.fna.bz2
AM-AD-67	US	NA	NA	NA	[1]	ftp://public-ftp.hmpdacc.org/HMASM/IDBA/SRS015217.fna.bz2
AM-AD-68	US	NA	NA	NA	[1]	ftp://public-ftp.hmpdacc.org/HMASM/IDBA/SRS015782.fna.bz2
AM-AD-69	US	NA	NA	NA	[1]	ftp://public-ftp.hmpdacc.org/HMASM/IDBA/SRS015578.fna.bz2
AM-AD-7	US	NA	NA	NA	[1]	ftp://public-ftp.hmpdacc.org/HMASM/IDBA/SRS011239.fna.bz2
AM-AD-70	US	NA	NA	NA	[1]	ftp://public-ftp.hmpdacc.org/HMASM/IDBA/SRS015890.fna.bz2
AM-AD-71	US	NA	NA	NA	[1]	ftp://public-ftp.hmpdacc.org/HMASM/IDBA/SRS015960.fna.bz2
AM-AD-72	US	NA	NA	NA	[1]	ftp://public-ftp.hmpdacc.org/HMASM/IDBA/SRS016018.fna.bz2
AM-AD-73	US	NA	NA	NA	[1]	ftp://public-ftp.hmpdacc.org/HMASM/IDBA/SRS015663.fna.bz2
AM-AD-74	US	NA	NA	NA	[1]	ftp://public-ftp.hmpdacc.org/HMASM/IDBA/SRS016056.fna.bz2
AM-AD-75	US	NA	NA	NA	[1]	ftp://public-ftp.hmpdacc.org/HMASM/IDBA/SRS016095.fna.bz2
AM-AD-76	US	NA	NA	NA	[1]	ftp://public-ftp.hmpdacc.org/HMASM/IDBA/SRS016203.fna.bz2
AM-AD-77	US	NA	NA	NA	[1]	ftp://public-ftp.hmpdacc.org/HMASM/IDBA/SRS016267.fna.bz2
AM-AD-78	US	NA	NA	NA	[1]	ftp://public-ftp.hmpdacc.org/HMASM/IDBA/SRS018656.fna.bz2
AM-AD-79	US	NA	NA	NA	[1]	ftp://public-ftp.hmpdacc.org/HMASM/IDBA/SRS019267.fna.bz2
AM-AD-8	US	NA	NA	NA	[1]	ftp://public-ftp.hmpdacc.org/HMASM/IDBA/SRS011271.fna.bz2
AM-AD-80	US	NA	NA	NA	[1]	ftp://public-ftp.hmpdacc.org/HMASM/IDBA/SRS016335.fna.bz2
AM-AD-81	US	NA	NA	NA	[1]	ftp://public-ftp.hmpdacc.org/HMASM/IDBA/SRS018575.fna.bz2
AM-AD-82	US	NA	NA	NA	[1]	ftp://public-ftp.hmpdacc.org/HMASM/IDBA/SRS018817.fna.bz2
AM-AD-83	US	NA	NA	NA	[1]	ftp://public-ftp.hmpdacc.org/HMASM/IDBA/SRS019381.fna.bz2
AM-AD-84	US	NA	NA	NA	[1]	ftp://public-ftp.hmpdacc.org/HMASM/IDBA/SRS019397.fna.bz2
AM-AD-85	US	NA	NA	NA	[1]	ftp://public-ftp.hmpdacc.org/HMASM/IDBA/SRS019601.fna.bz2
AM-AD-86	US	NA	NA	NA	[1]	ftp://public-ftp.hmpdacc.org/HMASM/IDBA/SRS050752.fna.bz2
AM-AD-87	US	NA	NA	NA	[1]	ftp://public-ftp.hmpdacc.org/HMASM/IDBA/SRS049959.fna.bz2
AM-AD-88	US	NA	NA	NA	[1]	ftp://public-ftp.hmpdacc.org/HMASM/IDBA/SRS022524.fna.bz2
AM-AD-89	US	NA	NA	NA	[1]	ftp://public-ftp.hmpdacc.org/HMASM/IDBA/SRS049712.fna.bz2
AM-AD-9	US	NA	NA	NA	[1]	ftp://public-ftp.hmpdacc.org/HMASM/IDBA/SRS012902.fna.bz2
AM-AD-90	US	NA	NA	NA	[1]	ftp://public-ftp.hmpdacc.org/HMASM/IDBA/SRS048164.fna.bz2
AM-AD-1	US	NA	NA	NA	[1]	http://www.bork.embl.de/Docu/Arumugam_et_al_2011/data/contigs/Subject7.fa.gz
AM-AD-2	US	NA	NA	NA	[1]	http://www.bork.embl.de/Docu/Arumugam_et_al_2011/data/contigs/Subject8.fa.gz
CN-AD-1	China	F	59	19.83	[2]	ftp://climb.genomics.cn/pub/10.5524/100001_101000/100036/AssemblyContigs/DLF001.contigs.m100.gz
CN-AD-10	China	F	51	19.29	[2]	ftp://climb.genomics.cn/pub/10.5524/100001_101000/100036/AssemblyContigs/DLF010.contigs.m100.gz
CN-AD-100	China	M	23	19.38	[2]	ftp://climb.genomics.cn/pub/10.5524/100001_101000/100036/AssemblyContigs/NOF005.contigs.m100.gz
CN-AD-101	China	M	19	17.29	[2]	ftp://climb.genomics.cn/pub/10.5524/100001_101000/100036/AssemblyContigs/NOF006.contigs.m100.gz
CN-AD-102	China	M	24	20.66	[2]	ftp://climb.genomics.cn/pub/10.5524/100001_101000/100036/AssemblyContigs/NOF007.contigs.m100.gz
CN-AD-103	China	M	22	19.36	[2]	ftp://climb.genomics.cn/pub/10.5524/100001_101000/100036/AssemblyContigs/NOF008.contigs.m100.gz
CN-AD-104	China	M	21	19.05	[2]	ftp://climb.genomics.cn/pub/10.5524/100001_101000/100036/AssemblyContigs/NOF009.contigs.m100.gz
CN-AD-105	China	M	25	19.44	[2]	ftp://climb.genomics.cn/pub/10.5524/100001_101000/100036/AssemblyContigs/NOF010.contigs.m100.gz
CN-AD-106	China	M	33	20.31	[2]	ftp://climb.genomics.cn/pub/10.5524/100001_101000/100036/AssemblyContigs/NOF011.contigs.m100.gz
CN-AD-107	China	M	39	19.49	[2]	ftp://climb.genomics.cn/pub/10.5524/100001_101000/100036/AssemblyContigs/NOF012.contigs.m100.gz
CN-AD-108	China	F	45	25.51	[2]	ftp://climb.genomics.cn/pub/10.5524/100001_101000/100036/AssemblyContigs/NOF013.contigs.m100.gz
CN-AD-109	China	F	51	26.56	[2]	ftp://climb.genomics.cn/pub/10.5524/100001_101000/100036/AssemblyContigs/NOF014.contigs.m100.gz
CN-AD-11	China	F	52	19.47	[2]	ftp://climb.genomics.cn/pub/10.5524/100001_101000/100036/AssemblyContigs/DLF012.contigs.m100.gz
CN-AD-110	China	F	33	25.07	[2]	ftp://climb.genomics.cn/pub/10.5524/100001_101000/100036/AssemblyContigs/NOM001.contigs.m100.gz
CN-AD-111	China	F	32	25.39	[2]	ftp://climb.genomics.cn/pub/10.5524/100001_101000/100036/AssemblyContigs/NOM002.contigs.m100.gz
CN-AD-112	China	F	35	26.13	[2]	ftp://climb.genomics.cn/pub/10.5524/100001_101000/100036/AssemblyContigs/NOM004.contigs.m100.gz
CN-AD-113	China	F	32	24.89	[2]	ftp://climb.genomics.cn/pub/10.5524/100001_101000/100036/AssemblyContigs/NOM005.contigs.m100.gz
CN-AD-114	China	F	30	26.71	[2]	ftp://climb.genomics.cn/pub/10.5524/100001_101000/100036/AssemblyContigs/NOM007.contigs.m100.gz
CN-AD-115	China	F	26	25.24	[2]	ftp://climb.genomics.cn/pub/10.5524/100001_101000/100036/AssemblyContigs/NOM008.contigs.m100.gz
CN-AD-116	China	F	40	24.89	[2]	ftp://climb.genomics.cn/pub/10.5524/100001_101000/100036/AssemblyContigs/NOM009.contigs.m100.gz
CN-AD-117	China	F	30	25.39	[2]	ftp://climb.genomics.cn/pub/10.5524/100001_101000/100036/AssemblyContigs/NOM010.contigs.m100.gz
CN-AD-118	China	F	38	25.81	[2]	ftp://climb.genomics.cn/pub/10.5524/100001_101000/100036/AssemblyContigs/NOM012.contigs.m100.gz
CN-AD-119	China	F	41	25.48	[2]	ftp://climb.genomics.cn/pub/10.5524/100001_101000/100036/AssemblyContigs/NOM013.contigs.m100.gz
CN-AD-12	China	F	49	19.63	[2]	ftp://climb.genomics.cn/pub/10.5524/100001_101000/100036/AssemblyContigs/DLF013.contigs.m100.gz
CN-AD-120	China	F	42	25.59	[2]	ftp://climb.genomics.cn/pub/10.5524/100001_101000/100036/AssemblyContigs/NOM014.contigs.m100.gz
CN-AD-121	China	M	48	26.45	[2]	ftp://climb.genomics.cn/pub/10.5524/100001_101000/100036/AssemblyContigs/NOM015.contigs.m100.gz
CN-AD-122	China	M	68	28.3	[2]	ftp://climb.genomics.cn/pub/10.5524/100001_101000/100036/AssemblyContigs/NOM016.contigs.m100.gz
CN-AD-123	China	M	32	29.06	[2]	ftp://climb.genomics.cn/pub/10.5524/100001_101000/100036/AssemblyContigs/NOM017.contigs.m100.gz
CN-AD-124	China	M	46	25.4	[2]	ftp://climb.genomics.cn/pub/10.5524/100001_101000/100036/AssemblyContigs/NOM018.contigs.m100.gz
CN-AD-125	China	M	72	23.66	[2]	ftp://climb.genomics.cn/pub/10.5524/100001_101000/100036/AssemblyContigs/NOM019.contigs.m100.gz
CN-AD-126	China	M	54	26.57	[2]	ftp://climb.genomics.cn/pub/10.5524/100001_101000/100036/AssemblyContigs/NOM020.contigs.m100.gz
CN-AD-127	China	M	33	25.18	[2]	ftp://climb.genomics.cn/pub/10.5524/100001_101000/100036/AssemblyContigs/NOM022.contigs.m100.gz
CN-AD-128	China	M	30	25.71	[2]	ftp://climb.genomics.cn/pub/10.5524/100001_101000/100036/AssemblyContigs/NOM023.contigs.m100.gz
CN-AD-129	China	M	32	25.71	[2]	ftp://climb.genomics.cn/pub/10.5524/100001_101000/100036/AssemblyContigs/NOM025.contigs.m100.gz
CN-AD-13	China	F	61	19.98	[2]	ftp://climb.genomics.cn/pub/10.5524/100001_101000/100036/AssemblyContigs/DLF014.contigs.m100.gz
CN-AD-130	China	M	42	26.22	[2]	ftp://climb.genomics.cn/pub/10.5524/100001_101000/100036/AssemblyContigs/NOM026.contigs.m100.gz
CN-AD-131	China	M	41	25.1	[2]	ftp://climb.genomics.cn/pub/10.5524/100001_101000/100036/AssemblyContigs/NOM027.contigs.m100.gz
CN-AD-132	China	M	32	25.73	[2]	ftp://climb.genomics.cn/pub/10.5524/100001_101000/100036/AssemblyContigs/NOM028.contigs.m100.gz
CN-AD-133	China	M	37	24.77	[2]	ftp://climb.genomics.cn/pub/10.5524/100001_101000/100036/AssemblyContigs/NOM029.contigs.m100.gz
CN-AD-134	China	M	39	27.24	[2]	ftp://climb.genomics.cn/pub/10.5524/100001_101000/100036/AssemblyContigs/DLM013.contigs.m100.gz
CN-AD-135	China	M	43	25	[2]	ftp://climb.genomics.cn/pub/10.5524/100001_101000/100036/AssemblyContigs/DOF004.contigs.m100.gz
CN-AD-136	China	M	26	25.47	[2]	ftp://climb.genomics.cn/pub/10.5524/100001_101000/100036/AssemblyContigs/DOF006.contigs.m100.gz
CN-AD-137	China	M	24	25.21	[2]	ftp://climb.genomics.cn/pub/10.5524/100001_101000/100036/AssemblyContigs/DOF007.contigs.m100.gz
CN-AD-138	China	M	23	26.73	[2]	ftp://climb.genomics.cn/pub/10.5524/100001_101000/100036/AssemblyContigs/DOF008.contigs.m100.gz
CN-AD-139	China	M	46	27.12	[2]	ftp://climb.genomics.cn/pub/10.5524/100001_101000/100036/AssemblyContigs/DOF009.contigs.m100.gz
CN-AD-14	China	M	46	20.24	[2]	ftp://climb.genomics.cn/pub/10.5524/100001_101000/100036/AssemblyContigs/DLM001.contigs.m100.gz
CN-AD-140	China	M	28	25.59	[2]	ftp://climb.genomics.cn/pub/10.5524/100001_101000/100036/AssemblyContigs/DOF010.contigs.m100.gz
CN-AD-141	China	M	52	25.71	[2]	ftp://climb.genomics.cn/pub/10.5524/100001_101000/100036/AssemblyContigs/DOF011.contigs.m100.gz
CN-AD-142	China	M	38	25.71	[2]	ftp://climb.genomics.cn/pub/10.5524/100001_101000/100036/AssemblyContigs/DOF012.contigs.m100.gz
CN-AD-143	China	M	47	26.57	[2]	ftp://climb.genomics.cn/pub/10.5524/100001_101000/100036/AssemblyContigs/DOF013.contigs.m100.gz
CN-AD-144	China	M	14	32.58	[2]	ftp://climb.genomics.cn/pub/10.5524/100001_101000/100036/AssemblyContigs/DOF014.contigs.m100.gz
CN-AD-15	China	M	29	17.73	[2]	ftp://climb.genomics.cn/pub/10.5524/100001_101000/100036/AssemblyContigs/DLM002.contigs.m100.gz
CN-AD-16	China	M	41	20.8	[2]	ftp://climb.genomics.cn/pub/10.5524/100001_101000/100036/AssemblyContigs/DLM003.contigs.m100.gz
CN-AD-17	China	M	38	20.2	[2]	ftp://climb.genomics.cn/pub/10.5524/100001_101000/100036/AssemblyContigs/DLM004.contigs.m100.gz
CN-AD-18	China	M	35	19.72	[2]	ftp://climb.genomics.cn/pub/10.5524/100001_101000/100036/AssemblyContigs/DLM005.contigs.m100.gz
CN-AD-19	China	M	28	18.59	[2]	ftp://climb.genomics.cn/pub/10.5524/100001_101000/100036/AssemblyContigs/DLM006.contigs.m100.gz
CN-AD-2	China	F	43	17.58	[2]	ftp://climb.genomics.cn/pub/10.5524/100001_101000/100036/AssemblyContigs/DLF002.contigs.m100.gz
CN-AD-20	China	M	43	20.05	[2]	ftp://climb.genomics.cn/pub/10.5524/100001_101000/100036/AssemblyContigs/DLM007.contigs.m100.gz
CN-AD-21	China	M	38	19.59	[2]	ftp://climb.genomics.cn/pub/10.5524/100001_101000/100036/AssemblyContigs/DLM008.contigs.m100.gz
CN-AD-22	China	M	30	20.05	[2]	ftp://climb.genomics.cn/pub/10.5524/100001_101000/100036/AssemblyContigs/DLM009.contigs.m100.gz
CN-AD-23	China	M	37	19.03	[2]	ftp://climb.genomics.cn/pub/10.5524/100001_101000/100036/AssemblyContigs/DLM010.contigs.m100.gz
CN-AD-24	China	M	49	20.05	[2]	ftp://climb.genomics.cn/pub/10.5524/100001_101000/100036/AssemblyContigs/DLM011.contigs.m100.gz
CN-AD-25	China	M	55	20.57	[2]	ftp://climb.genomics.cn/pub/10.5524/100001_101000/100036/AssemblyContigs/DLM012.contigs.m100.gz
CN-AD-26	China	M	48	20.31	[2]	ftp://climb.genomics.cn/pub/10.5524/100001_101000/100036/AssemblyContigs/DLM014.contigs.m100.gz
CN-AD-27	China	M	56	21.11	[2]	ftp://climb.genomics.cn/pub/10.5524/100001_101000/100036/AssemblyContigs/DLM015.contigs.m100.gz
CN-AD-28	China	M	70	20.9	[2]	ftp://climb.genomics.cn/pub/10.5524/100001_101000/100036/AssemblyContigs/DLM016.contigs.m100.gz
CN-AD-29	China	M	52	18.83	[2]	ftp://climb.genomics.cn/pub/10.5524/100001_101000/100036/AssemblyContigs/DLM017.contigs.m100.gz
CN-AD-3	China	F	46	20.31	[2]	ftp://climb.genomics.cn/pub/10.5524/100001_101000/100036/AssemblyContigs/DLF003.contigs.m100.gz
CN-AD-30	China	M	49	20.07	[2]	ftp://climb.genomics.cn/pub/10.5524/100001_101000/100036/AssemblyContigs/DLM018.contigs.m100.gz
CN-AD-31	China	M	47	20.08	[2]	ftp://climb.genomics.cn/pub/10.5524/100001_101000/100036/AssemblyContigs/DLM019.contigs.m100.gz
CN-AD-32	China	M	41	20.62	[2]	ftp://climb.genomics.cn/pub/10.5524/100001_101000/100036/AssemblyContigs/DLM020.contigs.m100.gz
CN-AD-33	China	M	58	18.21	[2]	ftp://climb.genomics.cn/pub/10.5524/100001_101000/100036/AssemblyContigs/DLM021.contigs.m100.gz
CN-AD-34	China	M	53	19.84	[2]	ftp://climb.genomics.cn/pub/10.5524/100001_101000/100036/AssemblyContigs/DLM022.contigs.m100.gz
CN-AD-35	China	M	45	20.81	[2]	ftp://climb.genomics.cn/pub/10.5524/100001_101000/100036/AssemblyContigs/DLM023.contigs.m100.gz
CN-AD-36	China	M	39	20.57	[2]	ftp://climb.genomics.cn/pub/10.5524/100001_101000/100036/AssemblyContigs/DLM024.contigs.m100.gz
CN-AD-37	China	M	70	21.6	[2]	ftp://climb.genomics.cn/pub/10.5524/100001_101000/100036/AssemblyContigs/DLM027.contigs.m100.gz
CN-AD-38	China	M	63	20.42	[2]	ftp://climb.genomics.cn/pub/10.5524/100001_101000/100036/AssemblyContigs/DLM028.contigs.m100.gz
CN-AD-39	China	F	56	25.3	[2]	ftp://climb.genomics.cn/pub/10.5524/100001_101000/100036/AssemblyContigs/DOF002.contigs.m100.gz
CN-AD-4	China	F	25	19.78	[2]	ftp://climb.genomics.cn/pub/10.5524/100001_101000/100036/AssemblyContigs/DLF004.contigs.m100.gz
CN-AD-40	China	F	59	26.71	[2]	ftp://climb.genomics.cn/pub/10.5524/100001_101000/100036/AssemblyContigs/DOF003.contigs.m100.gz
CN-AD-41	China	F	63	25.39	[2]	ftp://climb.genomics.cn/pub/10.5524/100001_101000/100036/AssemblyContigs/DOM001.contigs.m100.gz
CN-AD-42	China	F	51	26.04	[2]	ftp://climb.genomics.cn/pub/10.5524/100001_101000/100036/AssemblyContigs/DOM003.contigs.m100.gz
CN-AD-43	China	F	70	25.78	[2]	ftp://climb.genomics.cn/pub/10.5524/100001_101000/100036/AssemblyContigs/DOM005.contigs.m100.gz
CN-AD-44	China	F	40	25.84	[2]	ftp://climb.genomics.cn/pub/10.5524/100001_101000/100036/AssemblyContigs/DOM008.contigs.m100.gz
CN-AD-45	China	F	68	27.64	[2]	ftp://climb.genomics.cn/pub/10.5524/100001_101000/100036/AssemblyContigs/DOM010.contigs.m100.gz
CN-AD-46	China	F	62	27.78	[2]	ftp://climb.genomics.cn/pub/10.5524/100001_101000/100036/AssemblyContigs/DOM012.contigs.m100.gz
CN-AD-47	China	F	48	27.06	[2]	ftp://climb.genomics.cn/pub/10.5524/100001_101000/100036/AssemblyContigs/DOM013.contigs.m100.gz
CN-AD-48	China	F	61	27.15	[2]	ftp://climb.genomics.cn/pub/10.5524/100001_101000/100036/AssemblyContigs/DOM014.contigs.m100.gz
CN-AD-49	China	F	53	25.97	[2]	ftp://climb.genomics.cn/pub/10.5524/100001_101000/100036/AssemblyContigs/DOM015.contigs.m100.gz
CN-AD-5	China	F	60	18.43	[2]	ftp://climb.genomics.cn/pub/10.5524/100001_101000/100036/AssemblyContigs/DLF005.contigs.m100.gz
CN-AD-50	China	F	63	29.79	[2]	ftp://climb.genomics.cn/pub/10.5524/100001_101000/100036/AssemblyContigs/DOM016.contigs.m100.gz
CN-AD-51	China	M	59	25.26	[2]	ftp://climb.genomics.cn/pub/10.5524/100001_101000/100036/AssemblyContigs/DOM017.contigs.m100.gz
CN-AD-52	China	M	53	25.16	[2]	ftp://climb.genomics.cn/pub/10.5524/100001_101000/100036/AssemblyContigs/DOM018.contigs.m100.gz
CN-AD-53	China	M	49	25.31	[2]	ftp://climb.genomics.cn/pub/10.5524/100001_101000/100036/AssemblyContigs/DOM019.contigs.m100.gz
CN-AD-54	China	M	75	25.39	[2]	ftp://climb.genomics.cn/pub/10.5524/100001_101000/100036/AssemblyContigs/DOM020.contigs.m100.gz
CN-AD-55	China	M	74	25.75	[2]	ftp://climb.genomics.cn/pub/10.5524/100001_101000/100036/AssemblyContigs/DOM021.contigs.m100.gz
CN-AD-56	China	M	57	25.69	[2]	ftp://climb.genomics.cn/pub/10.5524/100001_101000/100036/AssemblyContigs/DOM022.contigs.m100.gz
CN-AD-57	China	M	36	26.82	[2]	ftp://climb.genomics.cn/pub/10.5524/100001_101000/100036/AssemblyContigs/DOM023.contigs.m100.gz
CN-AD-58	China	M	71	25.39	[2]	ftp://climb.genomics.cn/pub/10.5524/100001_101000/100036/AssemblyContigs/DOM024.contigs.m100.gz
CN-AD-59	China	M	68	25.35	[2]	ftp://climb.genomics.cn/pub/10.5524/100001_101000/100036/AssemblyContigs/DOM026.contigs.m100.gz
CN-AD-6	China	F	71	16	[2]	ftp://climb.genomics.cn/pub/10.5524/100001_101000/100036/AssemblyContigs/DLF006.contigs.m100.gz
CN-AD-60	China	M	39	27.58	[2]	ftp://climb.genomics.cn/pub/10.5524/100001_101000/100036/AssemblyContigs/NLF001.contigs.m100.gz
CN-AD-61	China	M	41	27.72	[2]	ftp://climb.genomics.cn/pub/10.5524/100001_101000/100036/AssemblyContigs/NLF002.contigs.m100.gz
CN-AD-62	China	M	68	25.5	[2]	ftp://climb.genomics.cn/pub/10.5524/100001_101000/100036/AssemblyContigs/NLF005.contigs.m100.gz
CN-AD-63	China	M	53	25.31	[2]	ftp://climb.genomics.cn/pub/10.5524/100001_101000/100036/AssemblyContigs/NLF006.contigs.m100.gz
CN-AD-64	China	M	43	25.65	[2]	ftp://climb.genomics.cn/pub/10.5524/100001_101000/100036/AssemblyContigs/NLF007.contigs.m100.gz
CN-AD-65	China	M	72	25.71	[2]	ftp://climb.genomics.cn/pub/10.5524/100001_101000/100036/AssemblyContigs/NLF008.contigs.m100.gz
CN-AD-66	China	M	31	27.43	[2]	ftp://climb.genomics.cn/pub/10.5524/100001_101000/100036/AssemblyContigs/NLF009.contigs.m100.gz
CN-AD-67	China	M	39	25.51	[2]	ftp://climb.genomics.cn/pub/10.5524/100001_101000/100036/AssemblyContigs/NLF010.contigs.m100.gz
CN-AD-68	China	M	42	25.39	[2]	ftp://climb.genomics.cn/pub/10.5524/100001_101000/100036/AssemblyContigs/NLF011.contigs.m100.gz
CN-AD-69	China	M	62	25.39	[2]	ftp://climb.genomics.cn/pub/10.5524/100001_101000/100036/AssemblyContigs/NLF012.contigs.m100.gz
CN-AD-7	China	F	62	19.69	[2]	ftp://climb.genomics.cn/pub/10.5524/100001_101000/100036/AssemblyContigs/DLF007.contigs.m100.gz
CN-AD-70	China	M	36	27.28	[2]	ftp://climb.genomics.cn/pub/10.5524/100001_101000/100036/AssemblyContigs/NLF013.contigs.m100.gz
CN-AD-71	China	F	31	17.94	[2]	ftp://climb.genomics.cn/pub/10.5524/100001_101000/100036/AssemblyContigs/NLF014.contigs.m100.gz
CN-AD-72	China	F	34	17.97	[2]	ftp://climb.genomics.cn/pub/10.5524/100001_101000/100036/AssemblyContigs/NLF015.contigs.m100.gz
CN-AD-73	China	F	44	19.33	[2]	ftp://climb.genomics.cn/pub/10.5524/100001_101000/100036/AssemblyContigs/NLM001.contigs.m100.gz
CN-AD-74	China	F	27	17.8	[2]	ftp://climb.genomics.cn/pub/10.5524/100001_101000/100036/AssemblyContigs/NLM002.contigs.m100.gz
CN-AD-75	China	F	39	20.57	[2]	ftp://climb.genomics.cn/pub/10.5524/100001_101000/100036/AssemblyContigs/NLM003.contigs.m100.gz
CN-AD-76	China	F	26	18.03	[2]	ftp://climb.genomics.cn/pub/10.5524/100001_101000/100036/AssemblyContigs/NLM004.contigs.m100.gz
CN-AD-77	China	F	27	18.99	[2]	ftp://climb.genomics.cn/pub/10.5524/100001_101000/100036/AssemblyContigs/NLM005.contigs.m100.gz
CN-AD-78	China	F	35	20.17	[2]	ftp://climb.genomics.cn/pub/10.5524/100001_101000/100036/AssemblyContigs/NLM006.contigs.m100.gz
CN-AD-79	China	F	25	18.52	[2]	ftp://climb.genomics.cn/pub/10.5524/100001_101000/100036/AssemblyContigs/NLM007.contigs.m100.gz
CN-AD-8	China	F	54	19.4	[2]	ftp://climb.genomics.cn/pub/10.5524/100001_101000/100036/AssemblyContigs/DLF008.contigs.m100.gz
CN-AD-80	China	F	27	19.53	[2]	ftp://climb.genomics.cn/pub/10.5524/100001_101000/100036/AssemblyContigs/NLM008.contigs.m100.gz
CN-AD-81	China	F	32	18.2	[2]	ftp://climb.genomics.cn/pub/10.5524/100001_101000/100036/AssemblyContigs/NLM009.contigs.m100.gz
CN-AD-82	China	F	37	18.67	[2]	ftp://climb.genomics.cn/pub/10.5524/100001_101000/100036/AssemblyContigs/NLM010.contigs.m100.gz
CN-AD-83	China	F	59	19.15	[2]	ftp://climb.genomics.cn/pub/10.5524/100001_101000/100036/AssemblyContigs/NLM015.contigs.m100.gz
CN-AD-84	China	M	32	19.14	[2]	ftp://climb.genomics.cn/pub/10.5524/100001_101000/100036/AssemblyContigs/NLM016.contigs.m100.gz
CN-AD-85	China	M	23	18.72	[2]	ftp://climb.genomics.cn/pub/10.5524/100001_101000/100036/AssemblyContigs/NLM017.contigs.m100.gz
CN-AD-86	China	M	23	19.49	[2]	ftp://climb.genomics.cn/pub/10.5524/100001_101000/100036/AssemblyContigs/NLM021.contigs.m100.gz
CN-AD-87	China	M	24	19.35	[2]	ftp://climb.genomics.cn/pub/10.5524/100001_101000/100036/AssemblyContigs/NLM022.contigs.m100.gz
CN-AD-88	China	M	42	19.13	[2]	ftp://climb.genomics.cn/pub/10.5524/100001_101000/100036/AssemblyContigs/NLM023.contigs.m100.gz
CN-AD-89	China	M	24	19.03	[2]	ftp://climb.genomics.cn/pub/10.5524/100001_101000/100036/AssemblyContigs/NLM024.contigs.m100.gz
CN-AD-9	China	F	53	18.49	[2]	ftp://climb.genomics.cn/pub/10.5524/100001_101000/100036/AssemblyContigs/DLF009.contigs.m100.gz
CN-AD-90	China	M	22	19.92	[2]	ftp://climb.genomics.cn/pub/10.5524/100001_101000/100036/AssemblyContigs/NLM025.contigs.m100.gz
CN-AD-91	China	M	22	19.57	[2]	ftp://climb.genomics.cn/pub/10.5524/100001_101000/100036/AssemblyContigs/NLM026.contigs.m100.gz
CN-AD-92	China	M	24	18.37	[2]	ftp://climb.genomics.cn/pub/10.5524/100001_101000/100036/AssemblyContigs/NLM027.contigs.m100.gz
CN-AD-93	China	M	23	19.96	[2]	ftp://climb.genomics.cn/pub/10.5524/100001_101000/100036/AssemblyContigs/NLM028.contigs.m100.gz
CN-AD-94	China	M	23	18.07	[2]	ftp://climb.genomics.cn/pub/10.5524/100001_101000/100036/AssemblyContigs/NLM029.contigs.m100.gz
CN-AD-95	China	M	23	19.47	[2]	ftp://climb.genomics.cn/pub/10.5524/100001_101000/100036/AssemblyContigs/NLM031.contigs.m100.gz
CN-AD-96	China	M	23	19.16	[2]	ftp://climb.genomics.cn/pub/10.5524/100001_101000/100036/AssemblyContigs/NLM032.contigs.m100.gz
CN-AD-97	China	M	25	18.59	[2]	ftp://climb.genomics.cn/pub/10.5524/100001_101000/100036/AssemblyContigs/NOF001.contigs.m100.gz
CN-AD-98	China	M	29	19.84	[2]	ftp://climb.genomics.cn/pub/10.5524/100001_101000/100036/AssemblyContigs/NOF002.contigs.m100.gz
CN-AD-99	China	M	38	19.38	[2]	ftp://climb.genomics.cn/pub/10.5524/100001_101000/100036/AssemblyContigs/NOF004.contigs.m100.gz
DA-AD-1	Denmark	F	59	22.38	[3]	http://www.bork.embl.de/Docu/Arumugam_et_al_2011/data/contigs/MH6.contigs.fa.gz
DA-AD-10	Denmark	M	69	33.6	[4]	ftp://public.genomics.org.cn/BGI/gutmeta/Single_Sample_contig/MH0007.scaftig.more500.gz
DA-AD-11	Denmark	M	59	24.35	[4]	ftp://public.genomics.org.cn/BGI/gutmeta/Single_Sample_contig/MH0008.scaftig.more500.gz
DA-AD-12	Denmark	M	64	29.04	[4]	ftp://public.genomics.org.cn/BGI/gutmeta/Single_Sample_contig/MH0009.scaftig.more500.gz
DA-AD-13	Denmark	M	64	33.27	[4]	ftp://public.genomics.org.cn/BGI/gutmeta/Single_Sample_contig/MH0010.scaftig.more500.gz
DA-AD-14	Denmark	F	NA	22.31	[4]	ftp://public.genomics.org.cn/BGI/gutmeta/Single_Sample_contig/MH0011.scaftig.more500.gz
DA-AD-15	Denmark	F	54	38.49	[4]	ftp://public.genomics.org.cn/BGI/gutmeta/Single_Sample_contig/MH0014.scaftig.more500.gz
DA-AD-16	Denmark	M	59	25.47	[4]	ftp://public.genomics.org.cn/BGI/gutmeta/Single_Sample_contig/MH0015.scaftig.more500.gz
DA-AD-17	Denmark	F	49	30.5	[4]	ftp://public.genomics.org.cn/BGI/gutmeta/Single_Sample_contig/MH0016.scaftig.more500.gz
DA-AD-18	Denmark	M	64	21.81	[4]	ftp://public.genomics.org.cn/BGI/gutmeta/Single_Sample_contig/MH0017.scaftig.more500.gz
DA-AD-19	Denmark	M	49	31.37	[4]	ftp://public.genomics.org.cn/BGI/gutmeta/Single_Sample_contig/MH0018.scaftig.more500.gz
DA-AD-2	Denmark	M	54	20.46	[3]	http://www.bork.embl.de/Docu/Arumugam_et_al_2011/data/contigs/MH13.contigs.fa.gz
DA-AD-20	Denmark	F	44	20.01	[4]	ftp://public.genomics.org.cn/BGI/gutmeta/Single_Sample_contig/MH0019.scaftig.more500.gz
DA-AD-21	Denmark	F	63	33.23	[4]	ftp://public.genomics.org.cn/BGI/gutmeta/Single_Sample_contig/MH0020.scaftig.more500.gz
DA-AD-22	Denmark	F	49	25.42	[4]	ftp://public.genomics.org.cn/BGI/gutmeta/Single_Sample_contig/MH0021.scaftig.more500.gz
DA-AD-23	Denmark	M	64	24.42	[4]	ftp://public.genomics.org.cn/BGI/gutmeta/Single_Sample_contig/MH0022.scaftig.more500.gz
DA-AD-24	Denmark	M	69	31.74	[4]	ftp://public.genomics.org.cn/BGI/gutmeta/Single_Sample_contig/MH0023.scaftig.more500.gz
DA-AD-25	Denmark	F	59	22.72	[4]	ftp://public.genomics.org.cn/BGI/gutmeta/Single_Sample_contig/MH0024.scaftig.more500.gz
DA-AD-26	Denmark	F	49	34.2	[4]	ftp://public.genomics.org.cn/BGI/gutmeta/Single_Sample_contig/MH0025.scaftig.more500.gz
DA-AD-27	Denmark	F	49	37.32	[4]	ftp://public.genomics.org.cn/BGI/gutmeta/Single_Sample_contig/MH0026.scaftig.more500.gz
DA-AD-28	Denmark	F	59	23.07	[4]	ftp://public.genomics.org.cn/BGI/gutmeta/Single_Sample_contig/MH0027.scaftig.more500.gz
DA-AD-29	Denmark	F	44	22.7	[4]	ftp://public.genomics.org.cn/BGI/gutmeta/Single_Sample_contig/MH0028.scaftig.more500.gz
DA-AD-3	Denmark	F	49	32.1	[3]	http://www.bork.embl.de/Docu/Arumugam_et_al_2011/data/contigs/MH12.contigs.fa.gz
DA-AD-30	Denmark	M	69	22.34	[4]	ftp://public.genomics.org.cn/BGI/gutmeta/Single_Sample_contig/MH0031.scaftig.more500.gz
DA-AD-31	Denmark	M	69	35.28	[4]	ftp://public.genomics.org.cn/BGI/gutmeta/Single_Sample_contig/MH0032.scaftig.more500.gz
DA-AD-32	Denmark	F	59	31.95	[4]	ftp://public.genomics.org.cn/BGI/gutmeta/Single_Sample_contig/MH0033.scaftig.more500.gz
DA-AD-33	Denmark	M	54	39.97	[4]	ftp://public.genomics.org.cn/BGI/gutmeta/Single_Sample_contig/MH0034.scaftig.more500.gz
DA-AD-34	Denmark	M	49	22.66	[4]	ftp://public.genomics.org.cn/BGI/gutmeta/Single_Sample_contig/MH0035.scaftig.more500.gz
DA-AD-35	Denmark	M	64	30.74	[4]	ftp://public.genomics.org.cn/BGI/gutmeta/Single_Sample_contig/MH0036.scaftig.more500.gz
DA-AD-36	Denmark	M	44	24.02	[4]	ftp://public.genomics.org.cn/BGI/gutmeta/Single_Sample_contig/MH0037.scaftig.more500.gz
DA-AD-37	Denmark	F	54	21.97	[4]	ftp://public.genomics.org.cn/BGI/gutmeta/Single_Sample_contig/MH0038.scaftig.more500.gz
DA-AD-38	Denmark	M	58	23.07	[4]	ftp://public.genomics.org.cn/BGI/gutmeta/Single_Sample_contig/MH0039.scaftig.more500.gz
DA-AD-39	Denmark	F	67	20.87	[4]	ftp://public.genomics.org.cn/BGI/gutmeta/Single_Sample_contig/MH0040.scaftig.more500.gz
DA-AD-4	Denmark	M	59	35.21	[3]	http://www.bork.embl.de/Docu/Arumugam_et_al_2011/data/contigs/MH30.contigs.fa.gz
DA-AD-40	Denmark	M	59	23.17	[4]	ftp://public.genomics.org.cn/BGI/gutmeta/Single_Sample_contig/MH0041.scaftig.more500.gz
DA-AD-41	Denmark	M	49	24.46	[4]	ftp://public.genomics.org.cn/BGI/gutmeta/Single_Sample_contig/MH0042.scaftig.more500.gz
DA-AD-42	Denmark	M	69	23.72	[4]	ftp://public.genomics.org.cn/BGI/gutmeta/Single_Sample_contig/MH0043.scaftig.more500.gz
DA-AD-43	Denmark	M	64	24.48	[4]	ftp://public.genomics.org.cn/BGI/gutmeta/Single_Sample_contig/MH0044.scaftig.more500.gz
DA-AD-44	Denmark	M	59	25.11	[4]	ftp://public.genomics.org.cn/BGI/gutmeta/Single_Sample_contig/MH0045.scaftig.more500.gz
DA-AD-45	Denmark	M	54	23.74	[4]	ftp://public.genomics.org.cn/BGI/gutmeta/Single_Sample_contig/MH0046.scaftig.more500.gz
DA-AD-46	Denmark	F	69	30.4	[4]	ftp://public.genomics.org.cn/BGI/gutmeta/Single_Sample_contig/MH0047.scaftig.more500.gz
DA-AD-47	Denmark	F	54	19.4	[4]	ftp://public.genomics.org.cn/BGI/gutmeta/Single_Sample_contig/MH0048.scaftig.more500.gz
DA-AD-48	Denmark	F	44	35.52	[4]	ftp://public.genomics.org.cn/BGI/gutmeta/Single_Sample_contig/MH0049.scaftig.more500.gz
DA-AD-49	Denmark	M	49	25.08	[4]	ftp://public.genomics.org.cn/BGI/gutmeta/Single_Sample_contig/MH0050.scaftig.more500.gz
DA-AD-5	Denmark	F	49	25.55	[4]	ftp://public.genomics.org.cn/BGI/gutmeta/Single_Sample_contig/MH0001.scaftig.more500.gz
DA-AD-50	Denmark	F	69	23.15	[4]	ftp://public.genomics.org.cn/BGI/gutmeta/Single_Sample_contig/MH0051.scaftig.more500.gz
DA-AD-51	Denmark	F	49	33.18	[4]	ftp://public.genomics.org.cn/BGI/gutmeta/Single_Sample_contig/MH0052.scaftig.more500.gz
DA-AD-52	Denmark	F	49	32.7	[4]	ftp://public.genomics.org.cn/BGI/gutmeta/Single_Sample_contig/MH0053.scaftig.more500.gz
DA-AD-53	Denmark	M	49	20.31	[4]	ftp://public.genomics.org.cn/BGI/gutmeta/Single_Sample_contig/MH0054.scaftig.more500.gz
DA-AD-54	Denmark	M	59	30.29	[4]	ftp://public.genomics.org.cn/BGI/gutmeta/Single_Sample_contig/MH0055.scaftig.more500.gz
DA-AD-55	Denmark	M	54	25.35	[4]	ftp://public.genomics.org.cn/BGI/gutmeta/Single_Sample_contig/MH0056.scaftig.more500.gz
DA-AD-56	Denmark	F	54	32.98	[4]	ftp://public.genomics.org.cn/BGI/gutmeta/Single_Sample_contig/MH0057.scaftig.more500.gz
DA-AD-57	Denmark	F	54	22.04	[4]	ftp://public.genomics.org.cn/BGI/gutmeta/Single_Sample_contig/MH0058.scaftig.more500.gz
DA-AD-58	Denmark	M	59	33.27	[4]	ftp://public.genomics.org.cn/BGI/gutmeta/Single_Sample_contig/MH0059.scaftig.more500.gz
DA-AD-59	Denmark	M	54	23.52	[4]	ftp://public.genomics.org.cn/BGI/gutmeta/Single_Sample_contig/MH0060.scaftig.more500.gz
DA-AD-6	Denmark	F	59	27.28	[4]	ftp://public.genomics.org.cn/BGI/gutmeta/Single_Sample_contig/MH0002.scaftig.more500.gz
DA-AD-60	Denmark	F	69	30.12	[4]	ftp://public.genomics.org.cn/BGI/gutmeta/Single_Sample_contig/MH0061.scaftig.more500.gz
DA-AD-61	Denmark	F	49	37.54	[4]	ftp://public.genomics.org.cn/BGI/gutmeta/Single_Sample_contig/MH0062.scaftig.more500.gz
DA-AD-62	Denmark	M	59	30.23	[4]	ftp://public.genomics.org.cn/BGI/gutmeta/Single_Sample_contig/MH0063.scaftig.more500.gz
DA-AD-63	Denmark	F	54	23.18	[4]	ftp://public.genomics.org.cn/BGI/gutmeta/Single_Sample_contig/MH0064.scaftig.more500.gz
DA-AD-64	Denmark	M	59	28.23	[4]	ftp://public.genomics.org.cn/BGI/gutmeta/Single_Sample_contig/MH0065.scaftig.more500.gz
DA-AD-65	Denmark	F	44	20.79	[4]	ftp://public.genomics.org.cn/BGI/gutmeta/Single_Sample_contig/MH0066.scaftig.more500.gz
DA-AD-66	Denmark	M	54	21.07	[4]	ftp://public.genomics.org.cn/BGI/gutmeta/Single_Sample_contig/MH0067.scaftig.more500.gz
DA-AD-67	Denmark	F	54	28.97	[4]	ftp://public.genomics.org.cn/BGI/gutmeta/Single_Sample_contig/MH0068.scaftig.more500.gz
DA-AD-68	Denmark	F	59	36.71	[4]	ftp://public.genomics.org.cn/BGI/gutmeta/Single_Sample_contig/MH0069.scaftig.more500.gz
DA-AD-69	Denmark	M	49	22.69	[4]	ftp://public.genomics.org.cn/BGI/gutmeta/Single_Sample_contig/MH0070.scaftig.more500.gz
DA-AD-7	Denmark	M	69	33.19	[4]	ftp://public.genomics.org.cn/BGI/gutmeta/Single_Sample_contig/MH0003.scaftig.more500.gz
DA-AD-70	Denmark	F	44	25.37	[4]	ftp://public.genomics.org.cn/BGI/gutmeta/Single_Sample_contig/MH0071.scaftig.more500.gz
DA-AD-71	Denmark	F	64	40.21	[4]	ftp://public.genomics.org.cn/BGI/gutmeta/Single_Sample_contig/MH0072.scaftig.more500.gz
DA-AD-72	Denmark	M	54	32.49	[4]	ftp://public.genomics.org.cn/BGI/gutmeta/Single_Sample_contig/MH0073.scaftig.more500.gz
DA-AD-73	Denmark	F	49	20.46	[4]	ftp://public.genomics.org.cn/BGI/gutmeta/Single_Sample_contig/MH0074.scaftig.more500.gz
DA-AD-74	Denmark	M	64	30.55	[4]	ftp://public.genomics.org.cn/BGI/gutmeta/Single_Sample_contig/MH0075.scaftig.more500.gz
DA-AD-75	Denmark	F	69	34.78	[4]	ftp://public.genomics.org.cn/BGI/gutmeta/Single_Sample_contig/MH0076.scaftig.more500.gz
DA-AD-76	Denmark	F	49	24.92	[4]	ftp://public.genomics.org.cn/BGI/gutmeta/Single_Sample_contig/MH0077.scaftig.more500.gz
DA-AD-77	Denmark	F	49	36.9	[4]	ftp://public.genomics.org.cn/BGI/gutmeta/Single_Sample_contig/MH0078.scaftig.more500.gz
DA-AD-78	Denmark	F	64	19.97	[4]	ftp://public.genomics.org.cn/BGI/gutmeta/Single_Sample_contig/MH0079.scaftig.more500.gz
DA-AD-79	Denmark	F	59	18.59	[4]	ftp://public.genomics.org.cn/BGI/gutmeta/Single_Sample_contig/MH0080.scaftig.more500.gz
DA-AD-8	Denmark	M	59	31.18	[4]	ftp://public.genomics.org.cn/BGI/gutmeta/Single_Sample_contig/MH0004.scaftig.more500.gz
DA-AD-80	Denmark	F	49	37.95	[4]	ftp://public.genomics.org.cn/BGI/gutmeta/Single_Sample_contig/MH0081.scaftig.more500.gz
DA-AD-81	Denmark	F	59	22.56	[4]	ftp://public.genomics.org.cn/BGI/gutmeta/Single_Sample_contig/MH0082.scaftig.more500.gz
DA-AD-82	Denmark	F	54	30.59	[4]	ftp://public.genomics.org.cn/BGI/gutmeta/Single_Sample_contig/MH0083.scaftig.more500.gz
DA-AD-83	Denmark	M	64	31.67	[4]	ftp://public.genomics.org.cn/BGI/gutmeta/Single_Sample_contig/MH0084.scaftig.more500.gz
DA-AD-84	Denmark	F	59	36.46	[4]	ftp://public.genomics.org.cn/BGI/gutmeta/Single_Sample_contig/MH0085.scaftig.more500.gz
DA-AD-85	Denmark	F	59	21.59	[4]	ftp://public.genomics.org.cn/BGI/gutmeta/Single_Sample_contig/MH0086.scaftig.more500.gz
DA-AD-9	Denmark	M	64	21.68	[4]	ftp://public.genomics.org.cn/BGI/gutmeta/Single_Sample_contig/MH0005.scaftig.more500.gz
ES-AD-1	Spain	F	25	17.9	[3]	http://www.bork.embl.de/Docu/Arumugam_et_al_2011/data/contigs/CD1.contigs.fa.gz
ES-AD-10	Spain	M	47	26.42	[4]	ftp://public.genomics.org.cn/BGI/gutmeta/Single_Sample_contig/O2.UC-17.scaftig.more500.gz
ES-AD-11	Spain	M	56	21.87	[4]	ftp://public.genomics.org.cn/BGI/gutmeta/Single_Sample_contig/O2.UC-18.scaftig.more500.gz
ES-AD-12	Spain	M	48	25.72	[4]	ftp://public.genomics.org.cn/BGI/gutmeta/Single_Sample_contig/O2.UC-19.scaftig.more500.gz
ES-AD-13	Spain	M	42	24.15	[4]	ftp://public.genomics.org.cn/BGI/gutmeta/Single_Sample_contig/O2.UC-1.scaftig.more500.gz
ES-AD-14	Spain	F	51	24.03	[4]	ftp://public.genomics.org.cn/BGI/gutmeta/Single_Sample_contig/O2.UC-20.scaftig.more500.gz
ES-AD-15	Spain	F	49	30.46	[4]	ftp://public.genomics.org.cn/BGI/gutmeta/Single_Sample_contig/O2.UC-21.scaftig.more500.gz
ES-AD-16	Spain	M	44	25.39	[4]	ftp://public.genomics.org.cn/BGI/gutmeta/Single_Sample_contig/O2.UC-22.scaftig.more500.gz
ES-AD-17	Spain	F	44	28.16	[4]	ftp://public.genomics.org.cn/BGI/gutmeta/Single_Sample_contig/O2.UC-23.scaftig.more500.gz
ES-AD-18	Spain	F	55	28.76	[4]	ftp://public.genomics.org.cn/BGI/gutmeta/Single_Sample_contig/O2.UC-24.scaftig.more500.gz
ES-AD-19	Spain	F	62	35.46	[4]	ftp://public.genomics.org.cn/BGI/gutmeta/Single_Sample_contig/V1.CD-11.scaftig.more500.gz
ES-AD-2	Spain	M	49	27.8	[3]	http://www.bork.embl.de/Docu/Arumugam_et_al_2011/data/contigs/CD2.contigs.fa.gz
ES-AD-20	Spain	F	41	20.2	[4]	ftp://public.genomics.org.cn/BGI/gutmeta/Single_Sample_contig/V1.CD-12.scaftig.more500.gz
ES-AD-21	Spain	M	68	25.69	[4]	ftp://public.genomics.org.cn/BGI/gutmeta/Single_Sample_contig/V1.CD-13.scaftig.more500.gz
ES-AD-22	Spain	F	41	23.12	[4]	ftp://public.genomics.org.cn/BGI/gutmeta/Single_Sample_contig/V1.CD-14.scaftig.more500.gz
ES-AD-23	Spain	F	34	19	[4]	ftp://public.genomics.org.cn/BGI/gutmeta/Single_Sample_contig/V1.CD-15.scaftig.more500.gz
ES-AD-24	Spain	F	18	21.51	[4]	ftp://public.genomics.org.cn/BGI/gutmeta/Single_Sample_contig/V1.CD-3.scaftig.more500.gz
ES-AD-25	Spain	F	46	29.69	[4]	ftp://public.genomics.org.cn/BGI/gutmeta/Single_Sample_contig/V1.CD-4.scaftig.more500.gz
ES-AD-26	Spain	F	36	18.52	[4]	ftp://public.genomics.org.cn/BGI/gutmeta/Single_Sample_contig/V1.CD-6.scaftig.more500.gz
ES-AD-27	Spain	M	51	29.38	[4]	ftp://public.genomics.org.cn/BGI/gutmeta/Single_Sample_contig/V1.CD-8.scaftig.more500.gz
ES-AD-28	Spain	F	48	27.55	[4]	ftp://public.genomics.org.cn/BGI/gutmeta/Single_Sample_contig/V1.CD-9.scaftig.more500.gz
ES-AD-29	Spain	M	45	27.31	[4]	ftp://public.genomics.org.cn/BGI/gutmeta/Single_Sample_contig/V1.UC-10.scaftig.more500.gz
ES-AD-3	Spain	F	47	26.37	[3]	http://www.bork.embl.de/Docu/Arumugam_et_al_2011/data/contigs/UC4.contigs.fa.gz
ES-AD-30	Spain	F	51	28.51	[4]	ftp://public.genomics.org.cn/BGI/gutmeta/Single_Sample_contig/V1.UC-13.scaftig.more500.gz
ES-AD-31	Spain	F	53	20.25	[4]	ftp://public.genomics.org.cn/BGI/gutmeta/Single_Sample_contig/V1.UC-14.scaftig.more500.gz
ES-AD-32	Spain	F	25	22.77	[4]	ftp://public.genomics.org.cn/BGI/gutmeta/Single_Sample_contig/V1.UC-15.scaftig.more500.gz
ES-AD-33	Spain	F	41	24.46	[4]	ftp://public.genomics.org.cn/BGI/gutmeta/Single_Sample_contig/V1.UC-17.scaftig.more500.gz
ES-AD-34	Spain	F	63	28.67	[4]	ftp://public.genomics.org.cn/BGI/gutmeta/Single_Sample_contig/V1.UC-18.scaftig.more500.gz
ES-AD-35	Spain	F	37	21.19	[4]	ftp://public.genomics.org.cn/BGI/gutmeta/Single_Sample_contig/V1.UC-19.scaftig.more500.gz
ES-AD-36	Spain	M	62	25.21	[4]	ftp://public.genomics.org.cn/BGI/gutmeta/Single_Sample_contig/V1.UC-21.scaftig.more500.gz
ES-AD-37	Spain	F	19	23.05	[4]	ftp://public.genomics.org.cn/BGI/gutmeta/Single_Sample_contig/V1.UC-7.scaftig.more500.gz
ES-AD-38	Spain	M	22	25.4	[4]	ftp://public.genomics.org.cn/BGI/gutmeta/Single_Sample_contig/V1.UC-8.scaftig.more500.gz
ES-AD-39	Spain	M	32	30.37	[4]	ftp://public.genomics.org.cn/BGI/gutmeta/Single_Sample_contig/V1.UC-9.scaftig.more500.gz
ES-AD-4	Spain	F	38	23.18	[3]	http://www.bork.embl.de/Docu/Arumugam_et_al_2011/data/contigs/UC6.contigs.fa.gz
ES-AD-5	Spain	M	37	31.02	[4]	ftp://public.genomics.org.cn/BGI/gutmeta/Single_Sample_contig/O2.UC-11.scaftig.more500.gz
ES-AD-6	Spain	F	34	18.68	[4]	ftp://public.genomics.org.cn/BGI/gutmeta/Single_Sample_contig/O2.UC-12.scaftig.more500.gz
ES-AD-7	Spain	M	43	21.6	[4]	ftp://public.genomics.org.cn/BGI/gutmeta/Single_Sample_contig/O2.UC-13.scaftig.more500.gz
ES-AD-8	Spain	F	68	23.38	[4]	ftp://public.genomics.org.cn/BGI/gutmeta/Single_Sample_contig/O2.UC-14.scaftig.more500.gz
ES-AD-9	Spain	M	31	32.65	[4]	ftp://public.genomics.org.cn/BGI/gutmeta/Single_Sample_contig/O2.UC-16.scaftig.more500.gz
FR-AD-1	France	M	63	23.1	[3]	http://www.bork.embl.de/Docu/Arumugam_et_al_2011/data/contigs/NO1.contigs.fa.gz
FR-AD-2	France	M	61	22	[3]	http://www.bork.embl.de/Docu/Arumugam_et_al_2011/data/contigs/NO3.contigs.fa.gz
FR-AD-3	France	M	60	23.8	[3]	http://www.bork.embl.de/Docu/Arumugam_et_al_2011/data/contigs/NO4.contigs.fa.gz
FR-AD-4	France	M	60	21.9	[3]	http://www.bork.embl.de/Docu/Arumugam_et_al_2011/data/contigs/NO8.contigs.fa.gz
FR-AD-5	France	M	64	30.8	[3]	http://www.bork.embl.de/Docu/Arumugam_et_al_2011/data/contigs/OB2.contigs.fa.gz
FR-AD-6	France	M	63	33.7	[3]	http://www.bork.embl.de/Docu/Arumugam_et_al_2011/data/contigs/OB1.contigs.fa.gz
FR-AD-7	France	M	62	28.9	[3]	http://www.bork.embl.de/Docu/Arumugam_et_al_2011/data/contigs/OB6.contigs.fa.gz
FR-AD-8	France	M	60	32	[3]	http://www.bork.embl.de/Docu/Arumugam_et_al_2011/data/contigs/OB8.contigs.fa.gz
IN-CH-1	India	M	3.2	NA	[5]	http://metagenomics.atc.tcs.com/workshop/download/1660SH.contig
IN-CH-10	India	M	4	NA	[5]	http://metagenomics.atc.tcs.com/workshop/download/976DB.contigs.tar.gz
IN-CH-11	India	M	2.8	NA	[5]	http://metagenomics.atc.tcs.com/workshop/download/AA6.contigs.tar.gz
IN-CH-12	India	F	3.3	NA	[5]	http://metagenomics.atc.tcs.com/workshop/download/DB2.contigs.tar.gz
IN-CH-13	India	F	1.5	NA	[6]	http://metagenomics.atc.tcs.com/workshop/download/IS8.contigs.tar.gz
IN-CH-14	India	F	1.5	NA	[6]	http://metagenomics.atc.tcs.com/workshop/download/LB1.contigs.tar.gz
IN-CH-15	India	M	2.8	NA	[5]	http://metagenomics.atc.tcs.com/workshop/download/SAK7.contigs.tar.gz
IN-CH-16	India	F	5	NA	[5]	http://metagenomics.atc.tcs.com/workshop/download/SH3.contigs.tar.gz
IN-CH-17	India	F	5	NA	[5]	http://metagenomics.atc.tcs.com/workshop/download/SK5.contigs.tar.gz
IN-CH-18	India	F	5	NA	[5]	http://metagenomics.atc.tcs.com/workshop/download/SOH4.contigs.tar.gz
IN-CH-19	India	F	4	NA	[5]	http://metagenomics.atc.tcs.com/workshop/download/U2.contigs.tar.gz
IN-CH-2	India	F	4.8	NA	[5]	http://metagenomics.atc.tcs.com/workshop/download/1660SK.contigs.tar.gz
IN-CH-20	India	M	3	NA	[5]	http://metagenomics.atc.tcs.com/workshop/download/U2.contigs.tar.gz
IN-CH-3	India	F	4	NA	[5]	http://metagenomics.atc.tcs.com/workshop/download/199SD.contigs.tar.gz
IN-CH-4	India	F	2.5	NA	[5]	http://metagenomics.atc.tcs.com/workshop/download/199SUBD.contigs.tar.gz
IN-CH-5	India	M	4	NA	[5]	http://metagenomics.atc.tcs.com/workshop/download/683PD.contig
IN-CH-6	India	M	3	NA	[5]	http://metagenomics.atc.tcs.com/workshop/download/683RD.contigs.tar.gz
IN-CH-7	India	F	3.4	NA	[5]	http://metagenomics.atc.tcs.com/workshop/download/882AK.contigs.tar.gz
IN-CH-8	India	F	5	NA	[5]	http://metagenomics.atc.tcs.com/workshop/download/882RK.contigs.tar.gz
IN-CH-9	India	M	2.9	NA	[5]	http://metagenomics.atc.tcs.com/workshop/download/976AB.contigs.tar.gz
IN-IN-1	India	F	0.4	NA	[5]	http://metagenomics.atc.tcs.com/workshop/download/A1.contigs.tar.gz
IN-CH-M	India	F	1.6	NA	[5]	http://metagenomics.atc.tcs.com/workshop/download/IN-CH-M.contigs.tar.gz
IN-CH-N	India	F	1.6	NA	[5]	http://metagenomics.atc.tcs.com/workshop/download/IN-CH-N.contigs.tar.gz
IT-AD-1	Italy	F	84	NA	[3]	http://www.bork.embl.de/Docu/Arumugam_et_al_2011/data/contigs/A.contigs.fa.gz
IT-AD-2	Italy	M	87	NA	[3]	http://www.bork.embl.de/Docu/Arumugam_et_al_2011/data/contigs/B.contigs.fa.gz
IT-AD-3	Italy	F	77	NA	[3]	http://www.bork.embl.de/Docu/Arumugam_et_al_2011/data/contigs/C.contigs.fa.gz
IT-AD-4	Italy	M	80	NA	[3]	http://www.bork.embl.de/Docu/Arumugam_et_al_2011/data/contigs/D.contigs.fa.gz
IT-AD-5	Italy	M	70	NA	[3]	http://www.bork.embl.de/Docu/Arumugam_et_al_2011/data/contigs/E.contigs.fa.gz
IT-AD-6	Italy	F	72	NA	[3]	http://www.bork.embl.de/Docu/Arumugam_et_al_2011/data/contigs/G.contigs.fa.gz
JP-AD-1	Japan	M	30	NA	[3]	http://www.bork.embl.de/Docu/Arumugam_et_al_2011/data/contigs/F1-S.contigs.fa.gz
JP-AD-2	Japan	F	28	NA	[3]	http://www.bork.embl.de/Docu/Arumugam_et_al_2011/data/contigs/F1-T.contigs.fa.gz
JP-AD-3	Japan	M	37	NA	[3]	http://www.bork.embl.de/Docu/Arumugam_et_al_2011/data/contigs/F2-V.contigs.fa.gz
JP-AD-4	Japan	F	36	NA	[3]	http://www.bork.embl.de/Docu/Arumugam_et_al_2011/data/contigs/F2-W.contigs.fa.gz
JP-AD-7	Japan	M	45	NA	[3]	http://www.bork.embl.de/Docu/Arumugam_et_al_2011/data/contigs/In-A.contigs.fa.gz
JP-AD-8	Japan	M	35	NA	[3]	http://www.bork.embl.de/Docu/Arumugam_et_al_2011/data/contigs/In-D.contigs.fa.gz
JP-AD-9	Japan	F	24	NA	[3]	http://www.bork.embl.de/Docu/Arumugam_et_al_2011/data/contigs/In-R.contigs.fa.gz
JP-CH-1	Japan	M	3	NA	[3]	http://www.bork.embl.de/Docu/Arumugam_et_al_2011/data/contigs/F2-X.contigs.fa.gz
JP-CH-2	Japan	F	1.5	NA	[3]	http://www.bork.embl.de/Docu/Arumugam_et_al_2011/data/contigs/F2-Y.contigs.fa.gz
JP-IN-1	Japan	F	0.6	NA	[3]	http://www.bork.embl.de/Docu/Arumugam_et_al_2011/data/contigs/F1-U.contigs.fa.gz
JP-IN-2	Japan	M	0.5	NA	[3]	http://www.bork.embl.de/Docu/Arumugam_et_al_2011/data/contigs/In-B.contigs.fa.gz
JP-IN-3	Japan	M	0.3	NA	[3]	http://www.bork.embl.de/Docu/Arumugam_et_al_2011/data/contigs/In-E.contigs.fa.gz
JP-IN-4	Japan	F	0.3	NA	[3]	http://www.bork.embl.de/Docu/Arumugam_et_al_2011/data/contigs/In-M.contigs.fa.gz
MA-AD-1	Malawi	F	26	20.21	[7]	4461147.3.299.screen.passed.fna*
MA-AD-2	Malawi	F	23	21.49	[7]	4461154.3.299.screen.passed.fna*
MA-AD-3	Malawi	F	NA	NA	[7]	4461159.3.299.screen.passed.fna*
MA-AD-4	Malawi	F	27	20	[7]	4461162.3.299.screen.passed.fna*
MA-IN-1	Malawi	F	1.3	14.86	[7]	4461145.3.299.screen.passed.fna*
MA-IN-10	Malawi	F	0.3	12.33	[7]	4461156.3.299.screen.passed.fna*
MA-IN-11	Malawi	M	0.1	NA	[7]	4461157.3.299.screen.passed.fna*
MA-IN-12	Malawi	M	0.1	NA	[7]	4461158.3.299.screen.passed.fna*
MA-IN-13	Malawi	F	0.9	15.92	[7]	4461160.3.299.screen.passed.fna*
MA-IN-14	Malawi	F	0.9	16.28	[7]	4461161.3.299.screen.passed.fna*
MA-IN-15	Malawi	M	0.6	15.42	[7]	44611443.299.screen.passed.fna*
MA-IN-17	Malawi	F	1.2	15.73	[7]	44611428.299.screen.passed.fna*
MA-IN-18	Malawi	F	1.2	16.06	[7]	44611451.299.screen.passed.fna*
MA-IN-2	Malawi	NA	1.3	NA	[7]	4461146.3.299.screen.passed.fna*
MA-IN-3	Malawi	M	0.4	19.27	[7]	4461148.3.299.screen.passed.fna*
MA-IN-4	Malawi	M	0.4	21.84	[7]	4461149.3.299.screen.passed.fna*
MA-IN-5	Malawi	F	0.6	16.21	[7]	4461150.3.299.screen.passed.fna*
MA-IN-6	Malawi	F	0.6	NA	[7]	4461151.3.299.screen.passed.fna*
MA-IN-7	Malawi	M	0.2	16.47	[7]	4461152.3.299.screen.passed.fna*
MA-IN-8	Malawi	M	0.2	16.62	[7]	4461153.3.299.screen.passed.fna*
MA-IN-9	Malawi	F	0.3	14.51	[7]	4461155.3.299.screen.passed.fna*
VE-AD-1	Venezuela	F	15	24.72	[7]	4461122.3.299.screen.passed.fna*
VE-AD-2	Venezuela	F	35	NA	[7]	4461123.3.299.screen.passed.fna*
VE-AD-3	Venezuela	F	18	20.7	[7]	4461129.3.299.screen.passed.fna*
VE-AD-4	Venezuela	F	29	24.23	[7]	4461130.3.299.screen.passed.fna*
VE-AD-5	Venezuela	M	53	26.15	[7]	4461131.3.299.screen.passed.fna*
VE-AD-6	Venezuela	F	20	24.99	[7]	4461138.3.299.screen.passed.fna*
VE-CH-1	Venezuela	M	5	17.4	[7]	4461125.3.299.screen.passed.fna*
VE-CH-2	Venezuela	M	6	18.19	[7]	4461126.3.299.screen.passed.fna*
VE-CH-3	Venezuela	F	9	14.1	[7]	4461127.3.299.screen.passed.fna*
VE-CH-4	Venezuela	F	11	16.51	[7]	4461128.3.299.screen.passed.fna*
VE-CH-5	Venezuela	F	2	16.83	[7]	4461139.3.299.screen.passed.fna*
VE-CH-6	Venezuela	M	1	17.85	[7]	4461140.3.299.screen.passed.fna*
VE-IN-1	Venezuela	NA	0.5	19.04	[7]	4461119.3.299.screen.passed.fna*
VE-IN-2	Venezuela	M	0.3	NA	[7]	4461121.3.299.screen.passed.fna*
VE-IN-3	Venezuela	M	0.4	14.24	[7]	4461132.3.299.screen.passed.fna*
VE-IN-4	Venezuela	F	0.9	16.29	[7]	4461133.3.299.screen.passed.fna*
VE-IN-5	Venezuela	M	0.8	14.01	[7]	4461134.3.299.screen.passed.fna*
VE-IN-6	Venezuela	F	0.4	18.15	[7]	4461135.3.299.screen.passed.fna*
VE-IN-7	Venezuela	F	0.4	17.28	[7]	4461136.3.299.screen.passed.fna*
VE-IN-8	Venezuela	F	0.5	17.22	[7]	4461137.3.299.screen.passed.fna*
Legend:
1. The metagenomic id contains three part code: The first two characters indicate nationality (For example: IN == India CH==China etc.;) The second two characters indicate age cohort viz. IN== Infant, CH=Child and AD = Adult; Third character/s indicate serial numbers
* The files were downloaded from the MG-RAST. The user needs to log in to MG-RAST and download the files with the corresponding names.
1. Gevers, D. et al. The Human Microbiome Project: a community resource for the healthy human microbiome. PLoS Biol. 10(8), e1001377 (2012).
2. Qin, J. et al. A metagenome-wide association study of gut microbiota in type 2 diabetes. Nature. 490(7418), 55-60 (2012).
3. Arumugam, M. et al. Enterotypes of the human gut microbiome. Nature. 1473(7346), 174-80 (2011).
4. 1. Qin, J. et al. A human gut microbial gene catalogue established by metagenomic sequencing. Nature. 464(7285), 59-65 (2010).
5. Ghosh, T.S. et al. Gut Microbiomes of Indian Children of Varying Nutritional Status. PloS One 9(4), e95547 (2014).
6. Gupta, S.S., Mohammed, M.H., Ghosh, T.S., Kanungo, S., Nair, G.B., Mande, S.S. Metagenome of the gut of a malnourished child. Gut Pathog. 3:7 (2011).
7. Yatsunenko, T. et al. Human gut microbiome viewed across age and geography. Nature. 486(7402):222-7 (2014).
