# Supplementary material for: Global Profiling of Carbohydrate Active Enzymes in Human Gut Microbiome
Source: PLoS One. 2015 Nov 6;10(11):e0142038. doi: 10.1371/journal.pone.0142038 (PMC4636310; doi:10.1371/journal.pone.0142038)
Supplement: S5 Table — (XLS) [file pone.0142038.s010.xls]

## Sheet: Sheet1
Supplementary Table 5: CAZotype affiliation of 448 metagenomic sample
Metagenome_id	CAZotype_affiliation	Nationality
CN-AD-1	1	China
CN-AD-2	1	China
CN-AD-3	1	China
CN-AD-5	1	China
CN-AD-6	1	China
CN-AD-7	1	China
CN-AD-8	1	China
CN-AD-9	1	China
CN-AD-10	1	China
CN-AD-11	1	China
CN-AD-12	1	China
CN-AD-13	1	China
CN-AD-14	1	China
CN-AD-17	1	China
CN-AD-18	1	China
CN-AD-21	1	China
CN-AD-22	1	China
CN-AD-25	1	China
CN-AD-27	1	China
CN-AD-28	1	China
CN-AD-29	1	China
CN-AD-30	1	China
CN-AD-31	1	China
CN-AD-32	1	China
CN-AD-33	1	China
CN-AD-34	1	China
CN-AD-35	1	China
CN-AD-36	1	China
CN-AD-37	1	China
CN-AD-38	1	China
CN-AD-39	1	China
CN-AD-41	1	China
CN-AD-42	1	China
CN-AD-43	1	China
CN-AD-44	1	China
CN-AD-45	1	China
CN-AD-47	1	China
CN-AD-48	1	China
CN-AD-50	1	China
CN-AD-52	1	China
CN-AD-53	1	China
CN-AD-54	1	China
CN-AD-55	1	China
CN-AD-56	1	China
CN-AD-57	1	China
CN-AD-59	1	China
CN-AD-60	1	China
CN-AD-62	1	China
CN-AD-64	1	China
CN-AD-66	1	China
CN-AD-67	1	China
CN-AD-68	1	China
CN-AD-69	1	China
CN-AD-73	1	China
CN-AD-75	1	China
CN-AD-76	1	China
CN-AD-79	1	China
CN-AD-80	1	China
CN-AD-81	1	China
CN-AD-83	1	China
CN-AD-84	1	China
CN-AD-85	1	China
CN-AD-86	1	China
CN-AD-87	1	China
CN-AD-90	1	China
CN-AD-91	1	China
CN-AD-92	1	China
CN-AD-93	1	China
CN-AD-94	1	China
CN-AD-95	1	China
CN-AD-96	1	China
CN-AD-97	1	China
CN-AD-98	1	China
CN-AD-100	1	China
CN-AD-101	1	China
CN-AD-102	1	China
CN-AD-103	1	China
CN-AD-104	1	China
CN-AD-105	1	China
CN-AD-107	1	China
CN-AD-108	1	China
CN-AD-109	1	China
CN-AD-111	1	China
CN-AD-113	1	China
CN-AD-114	1	China
CN-AD-120	1	China
CN-AD-121	1	China
CN-AD-122	1	China
CN-AD-123	1	China
CN-AD-124	1	China
CN-AD-125	1	China
CN-AD-127	1	China
CN-AD-128	1	China
CN-AD-130	1	China
CN-AD-131	1	China
CN-AD-134	1	China
CN-AD-135	1	China
CN-AD-136	1	China
CN-AD-137	1	China
CN-AD-138	1	China
CN-AD-139	1	China
CN-AD-140	1	China
CN-AD-141	1	China
CN-AD-142	1	China
CN-AD-143	1	China
CN-AD-144	1	China
CN-AD-4	2	China
CN-AD-15	2	China
CN-AD-16	2	China
CN-AD-19	2	China
CN-AD-20	2	China
CN-AD-23	2	China
CN-AD-24	2	China
CN-AD-26	2	China
CN-AD-40	2	China
CN-AD-46	2	China
CN-AD-49	2	China
CN-AD-51	2	China
CN-AD-58	2	China
CN-AD-61	2	China
CN-AD-63	2	China
CN-AD-65	2	China
CN-AD-70	2	China
CN-AD-71	2	China
CN-AD-72	2	China
CN-AD-74	2	China
CN-AD-77	2	China
CN-AD-78	2	China
CN-AD-82	2	China
CN-AD-88	2	China
CN-AD-89	2	China
CN-AD-99	2	China
CN-AD-106	2	China
CN-AD-110	2	China
CN-AD-112	2	China
CN-AD-115	2	China
CN-AD-116	2	China
CN-AD-117	2	China
CN-AD-118	2	China
CN-AD-119	2	China
CN-AD-126	2	China
CN-AD-129	2	China
CN-AD-132	2	China
CN-AD-133	2	China
DA-AD-12	1	Denmark
DA-AD-14	1	Denmark
DA-AD-15	1	Denmark
DA-AD-17	1	Denmark
DA-AD-21	1	Denmark
DA-AD-23	1	Denmark
DA-AD-24	1	Denmark
DA-AD-25	1	Denmark
DA-AD-26	1	Denmark
DA-AD-27	1	Denmark
DA-AD-29	1	Denmark
DA-AD-3	1	Denmark
DA-AD-30	1	Denmark
DA-AD-31	1	Denmark
DA-AD-32	1	Denmark
DA-AD-33	1	Denmark
DA-AD-34	1	Denmark
DA-AD-35	1	Denmark
DA-AD-36	1	Denmark
DA-AD-37	1	Denmark
DA-AD-39	1	Denmark
DA-AD-4	1	Denmark
DA-AD-40	1	Denmark
DA-AD-41	1	Denmark
DA-AD-42	1	Denmark
DA-AD-43	1	Denmark
DA-AD-49	1	Denmark
DA-AD-5	1	Denmark
DA-AD-51	1	Denmark
DA-AD-52	1	Denmark
DA-AD-53	1	Denmark
DA-AD-54	1	Denmark
DA-AD-56	1	Denmark
DA-AD-58	1	Denmark
DA-AD-59	1	Denmark
DA-AD-6	1	Denmark
DA-AD-60	1	Denmark
DA-AD-61	1	Denmark
DA-AD-62	1	Denmark
DA-AD-63	1	Denmark
DA-AD-64	1	Denmark
DA-AD-65	1	Denmark
DA-AD-66	1	Denmark
DA-AD-67	1	Denmark
DA-AD-68	1	Denmark
DA-AD-69	1	Denmark
DA-AD-7	1	Denmark
DA-AD-70	1	Denmark
DA-AD-73	1	Denmark
DA-AD-74	1	Denmark
DA-AD-75	1	Denmark
DA-AD-76	1	Denmark
DA-AD-77	1	Denmark
DA-AD-78	1	Denmark
DA-AD-79	1	Denmark
DA-AD-80	1	Denmark
DA-AD-81	1	Denmark
DA-AD-82	1	Denmark
DA-AD-85	1	Denmark
DA-AD-9	1	Denmark
DA-AD-1	2	Denmark
DA-AD-10	2	Denmark
DA-AD-11	2	Denmark
DA-AD-13	2	Denmark
DA-AD-16	2	Denmark
DA-AD-18	2	Denmark
DA-AD-19	2	Denmark
DA-AD-2	2	Denmark
DA-AD-20	2	Denmark
DA-AD-22	2	Denmark
DA-AD-28	2	Denmark
DA-AD-38	2	Denmark
DA-AD-44	2	Denmark
DA-AD-45	2	Denmark
DA-AD-46	2	Denmark
DA-AD-47	2	Denmark
DA-AD-48	2	Denmark
DA-AD-50	2	Denmark
DA-AD-55	2	Denmark
DA-AD-57	2	Denmark
DA-AD-71	2	Denmark
DA-AD-72	2	Denmark
DA-AD-8	2	Denmark
DA-AD-83	2	Denmark
DA-AD-84	2	Denmark
FR-AD-5	1	France
FR-AD-1	2	France
FR-AD-2	2	France
FR-AD-3	2	France
FR-AD-4	2	France
FR-AD-6	2	France
FR-AD-7	2	France
FR-AD-8	2	France
IN-CH-1	1	India
IN-CH-2	1	India
IN-CH-3	1	India
IN-CH-4	1	India
IN-CH-5	1	India
IN-CH-6	1	India
IN-CH-7	1	India
IN-CH-8	1	India
IN-CH-9	1	India
IN-IN-1	1	India
IN-CH-10	1	India
IN-CH-11	1	India
IN-CH-12	1	India
IN-CH-13	1	India
IN-CH-17	1	India
IN-CH-18	1	India
IN-CH-19	1	India
IN-CH-20	1	India
IN-IN-2	1	India
IN-CH-15	2	India
IN-CH-14	2	India
IN-CH-16	2	India
IT-AD-2	1	Italy
IT-AD-4	1	Italy
IT-AD-5	1	Italy
IT-AD-1	2	Italy
IT-AD-3	2	Italy
IT-AD-6	2	Italy
JP-AD-2	1	Japan
JP-AD-3	1	Japan
JP-IN-1	1	Japan
JP-IN-2	1	Japan
JP-IN-3	1	Japan
JP-IN-4	1	Japan
JP-AD-1	2	Japan
JP-AD-4	2	Japan
JP-AD-7	2	Japan
JP-AD-8	2	Japan
JP-AD-9	2	Japan
JP-CH-1	2	Japan
JP-CH-2	2	Japan
MA-AD-4	2	Malawi
MA-AD-1	3	Malawi
MA-AD-2	3	Malawi
MA-AD-3	3	Malawi
MA-IN-1	3	Malawi
MA-IN-10	3	Malawi
MA-IN-11	3	Malawi
MA-IN-12	3	Malawi
MA-IN-13	3	Malawi
MA-IN-14	3	Malawi
MA-IN-15	3	Malawi
MA-IN-16	3	Malawi
MA-IN-17	3	Malawi
MA-IN-18	3	Malawi
MA-IN-2	3	Malawi
MA-IN-3	3	Malawi
MA-IN-4	3	Malawi
MA-IN-5	3	Malawi
MA-IN-6	3	Malawi
MA-IN-7	3	Malawi
MA-IN-8	3	Malawi
MA-IN-9	3	Malawi
ES-AD-11	1	Spain
ES-AD-12	1	Spain
ES-AD-13	1	Spain
ES-AD-14	1	Spain
ES-AD-17	1	Spain
ES-AD-18	1	Spain
ES-AD-19	1	Spain
ES-AD-21	1	Spain
ES-AD-22	1	Spain
ES-AD-23	1	Spain
ES-AD-25	1	Spain
ES-AD-27	1	Spain
ES-AD-28	1	Spain
ES-AD-29	1	Spain
ES-AD-31	1	Spain
ES-AD-32	1	Spain
ES-AD-33	1	Spain
ES-AD-35	1	Spain
ES-AD-38	1	Spain
ES-AD-39	1	Spain
ES-AD-5	1	Spain
ES-AD-6	1	Spain
ES-AD-7	1	Spain
ES-AD-8	1	Spain
ES-AD-9	1	Spain
ES-AD-1	2	Spain
ES-AD-10	2	Spain
ES-AD-15	2	Spain
ES-AD-16	2	Spain
ES-AD-2	2	Spain
ES-AD-20	2	Spain
ES-AD-24	2	Spain
ES-AD-26	2	Spain
ES-AD-3	2	Spain
ES-AD-30	2	Spain
ES-AD-34	2	Spain
ES-AD-36	2	Spain
ES-AD-37	2	Spain
ES-AD-4	2	Spain
AM-AD-12	1	US
AM-AD-13	1	US
AM-AD-16	1	US
AM-AD-17	1	US
AM-AD-18	1	US
AM-AD-20	1	US
AM-AD-21	1	US
AM-AD-44	1	US
AM-AD-49	1	US
AM-AD-50	1	US
AM-AD-53	1	US
AM-AD-58	1	US
AM-AD-60	1	US
AM-AD-70	1	US
AM-AD-73	1	US
AM-AD-78	1	US
AM-AD-80	1	US
AM-AD-82	1	US
AM-AD-83	1	US
AM-AD-89	1	US
AM-AD-10	2	US
AM-AD-11	2	US
AM-AD-14	2	US
AM-AD-15	2	US
AM-AD-19	2	US
AM-AD-22	2	US
AM-AD-23	2	US
AM-AD-24	2	US
AM-AD-25	2	US
AM-AD-26	2	US
AM-AD-27	2	US
AM-AD-28	2	US
AM-AD-29	2	US
AM-AD-3	2	US
AM-AD-30	2	US
AM-AD-31	2	US
AM-AD-32	2	US
AM-AD-33	2	US
AM-AD-34	2	US
AM-AD-35	2	US
AM-AD-37	2	US
AM-AD-38	2	US
AM-AD-39	2	US
AM-AD-4	2	US
AM-AD-40	2	US
AM-AD-41	2	US
AM-AD-42	2	US
AM-AD-43	2	US
AM-AD-45	2	US
AM-AD-46	2	US
AM-AD-47	2	US
AM-AD-48	2	US
AM-AD-5	2	US
AM-AD-51	2	US
AM-AD-52	2	US
AM-AD-54	2	US
AM-AD-55	2	US
AM-AD-56	2	US
AM-AD-57	2	US
AM-AD-59	2	US
AM-AD-6	2	US
AM-AD-61	2	US
AM-AD-62	2	US
AM-AD-63	2	US
AM-AD-64	2	US
AM-AD-65	2	US
AM-AD-66	2	US
AM-AD-67	2	US
AM-AD-68	2	US
AM-AD-69	2	US
AM-AD-7	2	US
AM-AD-71	2	US
AM-AD-72	2	US
AM-AD-74	2	US
AM-AD-75	2	US
AM-AD-76	2	US
AM-AD-77	2	US
AM-AD-79	2	US
AM-AD-8	2	US
AM-AD-81	2	US
AM-AD-84	2	US
AM-AD-85	2	US
AM-AD-86	2	US
AM-AD-87	2	US
AM-AD-88	2	US
AM-AD-9	2	US
AM-AD-90	2	US
AM-AD-91	2	US
AM-AD-92	2	US
VE-IN-2	1	Venezuela
VE-AD-2	2	Venezuela
VE-AD-4	2	Venezuela
VE-CH-1	2	Venezuela
VE-CH-3	2	Venezuela
VE-CH-4	2	Venezuela
VE-AD-1	3	Venezuela
VE-AD-3	3	Venezuela
VE-AD-5	3	Venezuela
VE-AD-6	3	Venezuela
VE-CH-2	3	Venezuela
VE-CH-5	3	Venezuela
VE-CH-6	3	Venezuela
VE-IN-1	3	Venezuela
VE-IN-3	3	Venezuela
VE-IN-4	3	Venezuela
VE-IN-5	3	Venezuela
VE-IN-6	3	Venezuela
VE-IN-7	3	Venezuela
VE-IN-8	3	Venezuela
